# Supplementary material for: Melaminium hydrogen malonate
Source: Acta Crystallogr Sect E Struct Rep Online. 2012 Jul 25;68(Pt 8):o2553–4. doi: 10.1107/S1600536812033016 (PMC3414997; doi:10.1107/S1600536812033016)
Supplement: Supplementary file 1 [file e-68-o2553-sup1.cif]

##############################################################################
#                                                                            #
# This CIF contains the data in a paper accepted for publication in          #
# Acta Crystallographica Section E. It conforms to the requirements of       #
# Notes for Authors for Acta Crystallographica Section E, and has been       #
# peer reviewed under the auspices of the IUCr Commission on Journals.       #
#                                                                            #
# Full details of the Crystallographic Information File format               #
# are given in the paper "The Crystallographic Information File (CIF):       #
# a New Standard Archive File for Crystallography" by S. R. Hall, F. H.      #
# Allen and I. D. Brown [Acta Cryst. (1991), A47, 655-685].                  #
#                                                                            #
# The current version of the core CIF dictionary is obtainable from          #
# ftp://ftp.iucr.org/pub/cif_core.dic.                                       #
#                                                                            #
# Software is freely available for graphical display of the structure(s)     #
# in this CIF. For information consult the CIF software page                 #
# http://www.iucr.org/resources/cif/software.                                #
#                                                                            #
# This file may be used for bona fide research purposes within the           #
# scientific community so long as proper attribution is given to the journal # 
# article from which it was obtained.                                        #
#                                                                            #
##############################################################################
data_I
_audit_creation_method     SHELXL-97
_chemical_name_systematic
;
2,4,6-Triamino-1,3,5-triazin-1-ium 2-carboxyethanoate
;
_chemical_name_common     'Melaminium hydrogen malonate'
_chemical_formula_moiety     'C3 H7 N6 +, C3 H3 O4 -'
_chemical_formula_sum     'C6 H10 N6 O4'
_chemical_formula_iupac     'C3 H7 N6 +, C3 H3 O4 -'
_chemical_formula_weight     230.20
_symmetry_cell_setting     triclinic
_symmetry_space_group_name_H-M     'P -1'
_symmetry_space_group_name_Hall     '-P 1'
loop_
    _symmetry_equiv_pos_as_xyz
    'x, y, z'
    '-x, -y, -z'
_cell_length_a     5.1996(15)
_cell_length_b     7.499(2)
_cell_length_c     13.119(4)
_cell_angle_alpha     100.206(5)
_cell_angle_beta     98.014(5)
_cell_angle_gamma     106.534(5)
_cell_volume     472.7(2)
_cell_formula_units_Z     2
_cell_measurement_reflns_used     950
_cell_measurement_theta_min     2.911
_cell_measurement_theta_max     25.641
_cell_measurement_temperature     293(2)
_exptl_crystal_description     irregular
_exptl_crystal_colour     colourless
_exptl_crystal_size_max     0.23
_exptl_crystal_size_mid     0.18
_exptl_crystal_size_min     0.12
_exptl_crystal_density_diffrn     1.617
_exptl_crystal_density_method     'not measured'
_exptl_crystal_F_000     240
_exptl_absorpt_coefficient_mu     0.137
_exptl_absorpt_correction_type     none
_exptl_absorpt_process_details     ?
_exptl_absorpt_correction_T_min     ?
_exptl_absorpt_correction_T_max     ?
_exptl_special_details     ?
_diffrn_ambient_temperature     293(2)
_diffrn_radiation_type     MoK\a
_diffrn_radiation_wavelength     0.71073
_diffrn_radiation_source     'fine-focus sealed tube'
_diffrn_radiation_monochromator     graphite
_diffrn_measurement_device_type     'Siemens SMART CCD'
_diffrn_measurement_method     '\w scans'
_diffrn_detector_area_resol_mean     ?
_diffrn_reflns_number     4807
_diffrn_reflns_av_R_equivalents     0.0777
_diffrn_reflns_av_sigmaI/netI     0.1082
_diffrn_reflns_theta_min     2.91
_diffrn_reflns_theta_max     28.52
_diffrn_reflns_theta_full     28.52
_diffrn_measured_fraction_theta_max     0.987
_diffrn_measured_fraction_theta_full     0.987
_diffrn_reflns_limit_h_min     -6
_diffrn_reflns_limit_h_max     6
_diffrn_reflns_limit_k_min     -10
_diffrn_reflns_limit_k_max     10
_diffrn_reflns_limit_l_min     -17
_diffrn_reflns_limit_l_max     17
_diffrn_standards_number     0
_diffrn_standards_interval_count     .
_diffrn_standards_interval_time     .
_diffrn_standards_decay_%     ?
_refine_special_details
;
Refinement of <i>F</i>^2^ against ALL reflections. The weighted <i>R</i>-factor
<i>wR</i> and goodness of fit <i>S</i> are based on <i>F</i>^2^, conventional
<i>R</i>-factors <i>R</i> are based on <i>F</i>, with <i>F</i> set to zero for
negative <i>F</i>^2^. The threshold expression of <i>F</i>^2^ >
\s(<i>F</i>^2^) is used only for calculating <i>R</i>-factors(gt) <i>etc</i>.
and is not relevant to the choice of reflections for refinement.
<i>R</i>-factors based on <i>F</i>^2^ are statistically about twice as large
as those based on <i>F</i>, and <i>R</i>- factors based on ALL data will be
even larger.
;
_reflns_number_total     2354
_reflns_number_gt     1190
_reflns_threshold_expression     I>2sigma(I)
_refine_ls_structure_factor_coef     Fsqd
_refine_ls_matrix_type     full
_refine_ls_R_factor_all     0.1023
_refine_ls_R_factor_gt     0.0419
_refine_ls_wR_factor_gt     0.0895
_refine_ls_wR_factor_ref     0.1047
_refine_ls_goodness_of_fit_ref     0.890
_refine_ls_restrained_S_all     0.890
_refine_ls_number_reflns     2354
_refine_ls_number_parameters     150
_refine_ls_number_restraints     0
_refine_ls_hydrogen_treatment     mixed
_refine_ls_weighting_scheme     calc
_refine_ls_weighting_details
         'calc w=1/[\s^2^(Fo^2^)+(0.0380P)^2^+0.0000P] where P=(Fo^2^+2Fc^2^)/3'
_atom_sites_solution_hydrogens     geom
_atom_sites_solution_primary     direct
_atom_sites_solution_secondary     difmap
_refine_ls_shift/su_max     0.000
_refine_ls_shift/su_mean     0.000
_refine_diff_density_max     0.228
_refine_diff_density_min     -0.232
_refine_ls_extinction_method     'SHELXL97 (Sheldrick, 2008)'
_refine_ls_extinction_coef     0.058(10)
_refine_ls_extinction_expression
                                  'Fc^*^=kFc[1+0.001xFc^2^\l^3^/sin(2\q)]^-1/4^'
loop_
    _atom_type_symbol
    _atom_type_description
    _atom_type_scat_dispersion_real
    _atom_type_scat_dispersion_imag
    _atom_type_scat_source
    'C' 'C' 0.0033 0.0016
                         'International Tables Vol C Tables 4.2.6.8 and 6.1.1.4'
    'H' 'H' 0.0000 0.0000
                         'International Tables Vol C Tables 4.2.6.8 and 6.1.1.4'
    'N' 'N' 0.0061 0.0033
                         'International Tables Vol C Tables 4.2.6.8 and 6.1.1.4'
    'O' 'O' 0.0106 0.0060
                         'International Tables Vol C Tables 4.2.6.8 and 6.1.1.4'
_computing_data_collection     'SMART (Siemens, 1996)'
_computing_cell_refinement     'SAINT (Siemens, 1996)'
_computing_data_reduction     'SAINT (Siemens, 1996)'
_computing_structure_solution     'SHELXS97 (Sheldrick, 2008)'
_computing_structure_refinement     'SHELXL97 (Sheldrick, 2008)'
_computing_molecular_graphics
                  'Mercury (Macrae <i>et al.</i>, 2006) and ATOMS (Dowty, 2006)'
_computing_publication_material     'publCIF (Westrip, 2010)'
loop_
    _atom_site_type_symbol
    _atom_site_label
    _atom_site_fract_x
    _atom_site_fract_y
    _atom_site_fract_z
    _atom_site_U_iso_or_equiv
    _atom_site_adp_type
    _atom_site_calc_flag
    _atom_site_refinement_flags
    _atom_site_occupancy
    _atom_site_symmetry_multiplicity
    _atom_site_disorder_assembly
    _atom_site_disorder_group
    H H10 1.131(4) 0.844(3) 0.9236(18) 0.068(7) Uiso d . 1 1 . .
    O O1 1.0512(3) 0.8287(2) 0.84785(11) 0.0556(5) Uani d . 1 1 . .
    N N1 0.2299(3) 0.7179(2) 0.29981(11) 0.0321(4) Uani d . 1 1 . .
    H H1 0.1159 0.6950 0.2412 0.038 Uiso calc R 1 1 . .
    N N2 0.3254(3) 0.6667(2) 0.47008(11) 0.0313(4) Uani d . 1 1 . .
    O O2 0.6330(3) 0.6777(2) 0.75923(10) 0.0490(4) Uani d . 1 1 . .
    N N3 0.6677(3) 0.8814(2) 0.40391(11) 0.0322(4) Uani d . 1 1 . .
    N N4 -0.0943(3) 0.5082(2) 0.36078(11) 0.0385(4) Uani d . 1 1 . .
    H H3 -0.1474 0.4505 0.4089 0.046 Uiso calc R 1 1 . .
    H H2 -0.2036 0.4858 0.3011 0.046 Uiso calc R 1 1 . .
    C C1 0.1545(3) 0.6307(2) 0.37848(13) 0.0294(4) Uani d . 1 1 . .
    C C3 0.4874(3) 0.8417(2) 0.31493(14) 0.0311(4) Uani d . 1 1 . .
    C C5 0.7245(4) 0.6701(3) 0.94033(14) 0.0429(5) Uani d . 1 1 . .
    H H8 0.6323 0.5333 0.9229 0.051 Uiso calc R 1 1 . .
    H H9 0.5920 0.7311 0.9605 0.051 Uiso calc R 1 1 . .
    C C2 0.5776(3) 0.7909(2) 0.47902(13) 0.0288(4) Uani d . 1 1 . .
    N N6 0.5500(3) 0.9219(2) 0.23620(11) 0.0452(5) Uani d . 1 1 . .
    H H6 0.7104 1.0015 0.2423 0.054 Uiso calc R 1 1 . .
    H H7 0.4304 0.8946 0.1787 0.054 Uiso calc R 1 1 . .
    N N5 0.7554(3) 0.8292(2) 0.56860(11) 0.0387(4) Uani d . 1 1 . .
    H H4 0.7090 0.7756 0.6190 0.046 Uiso calc R 1 1 . .
    H H5 0.9175 0.9078 0.5766 0.046 Uiso calc R 1 1 . .
    C C6 0.7986(3) 0.7256(3) 0.84124(14) 0.0337(5) Uani d . 1 1 . .
    O O4 0.8950(3) 0.6463(2) 1.11234(10) 0.0585(5) Uani d . 1 1 . .
    C C4 0.9489(4) 0.7151(3) 1.03630(15) 0.0394(5) Uani d . 1 1 . .
    O O3 1.1859(2) 0.8250(2) 1.03379(10) 0.0528(4) Uani d . 1 1 . .
loop_
    _atom_site_aniso_label
    _atom_site_aniso_U_11
    _atom_site_aniso_U_22
    _atom_site_aniso_U_33
    _atom_site_aniso_U_12
    _atom_site_aniso_U_13
    _atom_site_aniso_U_23
    O1 0.0362(8) 0.0771(11) 0.0396(9) -0.0090(7) 0.0065(7) 0.0240(8)
    N1 0.0280(8) 0.0396(9) 0.0232(8) 0.0021(7) 0.0000(6) 0.0118(7)
    N2 0.0264(8) 0.0365(9) 0.0258(8) 0.0008(7) 0.0023(6) 0.0110(7)
    O2 0.0391(8) 0.0689(10) 0.0324(8) 0.0037(7) 0.0010(6) 0.0218(7)
    N3 0.0280(8) 0.0395(9) 0.0275(8) 0.0042(6) 0.0043(6) 0.0153(7)
    N4 0.0290(8) 0.0480(10) 0.0293(9) -0.0025(7) -0.0005(7) 0.0152(7)
    C1 0.0274(9) 0.0309(10) 0.0273(10) 0.0048(8) 0.0050(8) 0.0075(8)
    C3 0.0284(10) 0.0324(10) 0.0307(11) 0.0055(8) 0.0061(8) 0.0098(8)
    C5 0.0295(10) 0.0590(13) 0.0356(11) 0.0024(9) 0.0034(8) 0.0208(10)
    C2 0.0253(9) 0.0306(10) 0.0281(10) 0.0065(8) 0.0017(8) 0.0077(8)
    N6 0.0338(9) 0.0611(11) 0.0309(9) -0.0052(8) 0.0003(7) 0.0232(8)
    N5 0.0307(8) 0.0493(10) 0.0286(9) -0.0019(7) -0.0002(7) 0.0183(7)
    C6 0.0288(10) 0.0397(11) 0.0312(11) 0.0064(8) 0.0044(9) 0.0132(9)
    O4 0.0481(9) 0.0789(11) 0.0345(8) -0.0047(8) -0.0037(7) 0.0274(8)
    C4 0.0344(11) 0.0459(12) 0.0330(11) 0.0065(9) 0.0033(8) 0.0100(9)
    O3 0.0327(8) 0.0700(10) 0.0404(9) -0.0041(7) -0.0012(6) 0.0140(7)
_geom_special_details
;
All e.s.d.'s (except the e.s.d. in the dihedral angle between two l.s. planes)
are estimated using the full covariance matrix. The cell e.s.d.'s are taken
into account individually in the estimation of e.s.d.'s in distances, angles
and torsion angles; correlations between e.s.d.'s in cell parameters are only
used when they are defined by crystal symmetry. An approximate (isotropic)
treatment of cell e.s.d.'s is used for estimating e.s.d.'s involving l.s.
planes.
;
loop_
    _geom_bond_atom_site_label_1
    _geom_bond_atom_site_label_2
    _geom_bond_site_symmetry_2
    _geom_bond_distance
    _geom_bond_publ_flag
    O1 C6 . 1.303(2) ?
    O1 H10 . 0.99(2) ?
    N1 C3 . 1.359(2) ?
    N1 C1 . 1.361(2) ?
    N1 H1 . 0.8600 ?
    N2 C1 . 1.326(2) ?
    N2 C2 . 1.351(2) ?
    O2 C6 . 1.207(2) ?
    N3 C3 . 1.320(2) ?
    N3 C2 . 1.355(2) ?
    N4 C1 . 1.318(2) ?
    N4 H3 . 0.8600 ?
    N4 H2 . 0.8600 ?
    C3 N6 . 1.318(2) ?
    C5 C6 . 1.501(2) ?
    C5 C4 . 1.509(3) ?
    C5 H8 . 0.9700 ?
    C5 H9 . 0.9700 ?
    C2 N5 . 1.321(2) ?
    N6 H6 . 0.8600 ?
    N6 H7 . 0.8600 ?
    N5 H4 . 0.8600 ?
    N5 H5 . 0.8600 ?
    O4 C4 . 1.232(2) ?
    C4 O3 . 1.281(2) ?
    O3 H10 . 1.47(2) ?
loop_
    _geom_angle_atom_site_label_1
    _geom_angle_atom_site_label_2
    _geom_angle_atom_site_label_3
    _geom_angle_site_symmetry_1
    _geom_angle_site_symmetry_3
    _geom_angle
    _geom_angle_publ_flag
    C6 O1 H10 . . 101.7(12) ?
    C3 N1 C1 . . 119.22(15) ?
    C3 N1 H1 . . 120.4 ?
    C1 N1 H1 . . 120.4 ?
    C1 N2 C2 . . 115.93(15) ?
    C3 N3 C2 . . 115.32(15) ?
    C1 N4 H3 . . 120.0 ?
    C1 N4 H2 . . 120.0 ?
    H3 N4 H2 . . 120.0 ?
    N4 C1 N2 . . 120.72(15) ?
    N4 C1 N1 . . 117.93(15) ?
    N2 C1 N1 . . 121.35(15) ?
    N6 C3 N3 . . 121.03(15) ?
    N6 C3 N1 . . 116.77(15) ?
    N3 C3 N1 . . 122.21(15) ?
    C6 C5 C4 . . 118.87(15) ?
    C6 C5 H8 . . 107.6 ?
    C4 C5 H8 . . 107.6 ?
    C6 C5 H9 . . 107.6 ?
    C4 C5 H9 . . 107.6 ?
    H8 C5 H9 . . 107.0 ?
    N5 C2 N2 . . 117.92(16) ?
    N5 C2 N3 . . 116.12(15) ?
    N2 C2 N3 . . 125.96(15) ?
    C3 N6 H6 . . 120.0 ?
    C3 N6 H7 . . 120.0 ?
    H6 N6 H7 . . 120.0 ?
    C2 N5 H4 . . 120.0 ?
    C2 N5 H5 . . 120.0 ?
    H4 N5 H5 . . 120.0 ?
    O2 C6 O1 . . 121.35(17) ?
    O2 C6 C5 . . 121.91(16) ?
    O1 C6 C5 . . 116.74(16) ?
    O4 C4 O3 . . 123.80(18) ?
    O4 C4 C5 . . 118.79(17) ?
    O3 C4 C5 . . 117.40(17) ?
    C4 O3 H10 . . 98.9(8) ?
loop_
    _geom_hbond_atom_site_label_D
    _geom_hbond_atom_site_label_H
    _geom_hbond_atom_site_label_A
    _geom_hbond_site_symmetry_A
    _geom_hbond_distance_DH
    _geom_hbond_distance_HA
    _geom_hbond_distance_DA
    _geom_hbond_angle_DHA
    N1 H1 O4 1_454 0.86 1.82 2.6785(19) 175.9
    N4 H2 O2 2_566 0.86 2.17 2.8350(19) 133.6
    N4 H3 N2 2_566 0.86 2.14 2.994(2) 170.6
    N5 H4 O2 . 0.86 2.14 2.998(2) 171.9
    N5 H5 N3 2_776 0.86 2.23 3.091(2) 178.2
    N6 H6 O1 2_776 0.86 2.15 2.8592(19) 140.2
    N6 H7 O3 1_454 0.86 2.02 2.880(2) 172.9
    O1 H10 O3 . 1.00(2) 1.47(2) 2.450(2) 165(2)
_iucr_refine_instructions_details
;
TITL bf_test0 in P-1
CELL 0.71073   5.1996   7.4987  13.1190 100.206  98.014 106.534
ZERR    2.00   0.0015   0.0022   0.0036   0.005   0.005   0.005
LATT 1
SFAC C  H  N  O
UNIT 12 20 12 8
OMIT 0 0 1
L.S. 10
ACTA
BOND
BOND $H
FMAP 2
mpla n1 c1 n2 c2 n3 c3 n4 n5 n6
mpla o1 c6 o2 c5 c4 o3 o4
EQIV $1 x-1, y, z-1
EQIV $2 -x, -y+1, -z+1
EQIV $3 -x+2, -y+2, -z+1
PLAN 20
HTAB
HTAB N1 O4_$1
HTAB N4 O2_$2
htab n4 n2_$2
HTAB N5 O2
HTAB N5 N3_$3
HTAB N6 O1_$3
HTAB N6 O3_$1
HTAB O1 O3
WGHT      0.0380      0.0000
EXTI    0.058128
FVAR       0.62386
H10   2    1.131257    0.844358    0.923407    11.00000    0.06808
O1    4    1.051220    0.828662    0.847850    11.00000    0.03625    0.07719 =
         0.03959    0.02400    0.00644   -0.00897
N1    3    0.229866    0.717939    0.299811    11.00000    0.02803    0.03960 =
         0.02318    0.01177   -0.00001    0.00211
AFIX  43
H1    2    0.115889    0.695009    0.241230    11.00000   -1.20000
AFIX   0
N2    3    0.325358    0.666709    0.470084    11.00000    0.02634    0.03656 =
         0.02580    0.01099    0.00230    0.00080
O2    4    0.632986    0.677745    0.759230    11.00000    0.03905    0.06890 =
         0.03244    0.02176    0.00097    0.00366
N3    3    0.667705    0.881451    0.403916    11.00000    0.02797    0.03954 =
         0.02750    0.01529    0.00429    0.00416
N4    3   -0.094332    0.508165    0.360782    11.00000    0.02895    0.04805 =
         0.02935    0.01519   -0.00048   -0.00256
AFIX  93
H3    2   -0.147426    0.450512    0.408932    11.00000   -1.20000
H2    2   -0.203630    0.485821    0.301085    11.00000   -1.20000
AFIX   0
C1    1    0.154459    0.630722    0.378473    11.00000    0.02745    0.03091 =
         0.02724    0.00744    0.00499    0.00484
C3    1    0.487353    0.841669    0.314926    11.00000    0.02842    0.03240 =
         0.03076    0.00982    0.00610    0.00552
C5    1    0.724481    0.670065    0.940321    11.00000    0.02953    0.05898 =
         0.03559    0.02074    0.00343    0.00238
AFIX  23
H8    2    0.632323    0.533255    0.922927    11.00000   -1.20000
H9    2    0.591957    0.731034    0.960457    11.00000   -1.20000
AFIX   0
C2    1    0.577583    0.790944    0.479016    11.00000    0.02534    0.03063 =
         0.02809    0.00769    0.00168    0.00650
N6    3    0.549984    0.921910    0.236210    11.00000    0.03378    0.06103 =
         0.03086    0.02321    0.00023   -0.00522
AFIX  93
H6    2    0.710411    1.001543    0.242350    11.00000   -1.20000
H7    2    0.430425    0.894636    0.178706    11.00000   -1.20000
AFIX   0
N5    3    0.755359    0.829243    0.568598    11.00000    0.03067    0.04926 =
         0.02864    0.01830   -0.00017   -0.00186
AFIX  93
H4    2    0.708970    0.775634    0.618956    11.00000   -1.20000
H5    2    0.917503    0.907790    0.576569    11.00000   -1.20000
AFIX   0
C6    1    0.798554    0.725609    0.841245    11.00000    0.02878    0.03971 =
         0.03121    0.01321    0.00440    0.00642
O4    4    0.895006    0.646333    1.112342    11.00000    0.04808    0.07894 =
         0.03449    0.02740   -0.00361   -0.00467
C4    1    0.948920    0.715109    1.036305    11.00000    0.03443    0.04591 =
         0.03308    0.01003    0.00325    0.00655
O3    4    1.185861    0.825039    1.033789    11.00000    0.03266    0.07001 =
         0.04043    0.01403   -0.00119   -0.00414
HKLF 4
REM  bf_test0 in P-1
REM R1 =  0.0420 for   1190 Fo > 4sig(Fo)  and  0.1023 for all   2354 data
REM    150 parameters refined using      0 restraints
END
REM Highest difference peak  0.227,  deepest hole -0.233,  1-sigma level  0.041
Q1    1   0.6162  0.8846  0.4531  11.00000  0.05    0.23
Q2    1   0.7455  0.7343  0.9002  11.00000  0.05    0.22
Q3    1   0.5611  0.6134  0.9434  11.00000  0.05    0.21
Q4    1   0.6512  0.7859  0.4184  11.00000  0.05    0.17
Q5    1   0.3894  0.7210  0.3006  11.00000  0.05    0.17
Q6    1   0.0000  0.5000  0.5000  10.50000  0.05    0.17
Q7    1   0.8340  0.9036  0.4016  11.00000  0.05    0.15
Q8    1   0.0276  0.7421  0.1860  11.00000  0.05    0.15
Q9    1   0.0776  0.6529  0.1624  11.00000  0.05    0.15
Q10   1   0.4166  0.7551  0.4824  11.00000  0.05    0.15
Q11   1   0.2678  0.6954  0.5373  11.00000  0.05    0.14
Q12   1  -0.0456  0.8176  0.2367  11.00000  0.05    0.14
Q13   1   0.4936  0.7311  0.6419  11.00000  0.05    0.14
Q14   1   0.2013  0.6532  0.3371  11.00000  0.05    0.14
Q15   1   0.8337  0.7307  1.0836  11.00000  0.05    0.14
Q16   1   1.2651  0.9431  0.8625  11.00000  0.05    0.13
Q17   1   0.2175  0.7199  0.4418  11.00000  0.05    0.13
Q18   1   0.6920  0.7184  0.9620  11.00000  0.05    0.13
Q19   1   0.1899  0.7481  0.1768  11.00000  0.05    0.13
Q20   1   0.6070  0.9010  0.3742  11.00000  0.05    0.13
;
data_global
_journal_date_recd_electronic     2012-07-17
_journal_date_accepted     2012-07-20
_journal_name_full     'Acta Crystallographica, Section E'
_journal_year     2012
_journal_volume     68
_journal_issue      8
_journal_page_first     o2553
_journal_page_last     o2554
_journal_paper_category     QO
_journal_paper_doi     10.1107/S1600536812033016
_journal_coeditor_code     CV5323
_publ_contact_author_name
;
Matthias Weil
;
_publ_contact_author_address
;
Institute for Chemical Technologies and Analytics
Division of Structural Chemistry
Vienna University of Technology
Getreidemarkt 9/164-SC
A-1060 Vienna
Austria
;
_publ_contact_author_email     'mweil@mail.zserv.tuwien.ac.at'
_publ_contact_author_fax     '+43 1 58801 17199'
_publ_contact_author_phone     '+43 1 58801 17122'
_publ_section_title
;
Melaminium hydrogen malonate
;
loop_
    _publ_author_name
    _publ_author_address
    'Froschauer, Barbara'
;
Institute for Applied Synthetic Chemistry
Vienna University of Technology
Getreidemarkt 9/163
A-1060 Vienna
Austria
;
    'Weil, Matthias'
;
Institute for Chemical Technologies and Analytics
Division of Structural Chemistry
Vienna University of Technology
Getreidemarkt 9/164-SC
A-1060 Vienna
Austria
;
