# Supplementary material for: Melaminium hydrogen malonate
Source: Acta Crystallogr Sect E Struct Rep Online. 2012 Jul 25;68(Pt 8):o2553–4. doi: 10.1107/S1600536812033016 (PMC3414997; doi:10.1107/S1600536812033016)
Supplement: Supplementary file 2 [file e-68-o2553-Isup2.hkl]

# 
# h,k,l, Fc-squared, Fo-squared, sigma(Fo-squared) and status flag 
# 
data_I
_shelx_title ' bf_test0 in P-1' 
_shelx_refln_list_code          4 
_shelx_F_calc_maximum      154.29 
_exptl_crystal_F_000       240.00 
_reflns_d_resolution_high  0.7442 
 
loop_ 
 _symmetry_equiv_pos_as_xyz 
 'x, y, z' 
 '-x, -y, -z' 
 
_cell_length_a     5.1996 
_cell_length_b     7.4987 
_cell_length_c    13.1190 
_cell_angle_alpha 100.206 
_cell_angle_beta   98.014 
_cell_angle_gamma 106.534 
 
_shelx_F_squared_multiplier     1.000 
 
loop_ 
 _refln_index_h 
 _refln_index_k 
 _refln_index_l 
 _refln_F_squared_calc 
 _refln_F_squared_meas 
 _refln_F_squared_sigma 
 _refln_observed_status 
   1   0   0       57.83       55.64      1.12 o 
   2   0   0      169.50      187.78      5.67 o 
   3   0   0       13.19       15.32      1.38 o 
   4   0   0        0.64        0.60      2.00 o 
   5   0   0        1.69        0.86      2.56 o 
   6   0   0        0.39        2.90      3.58 o 
  -6   1   0        1.01        5.19      5.09 o 
  -5   1   0       36.04       36.98      3.58 o 
  -4   1   0      120.75      119.35      4.40 o 
  -3   1   0       36.61       37.25      2.08 o 
  -2   1   0      156.64      159.60      5.33 o 
  -1   1   0      110.18      101.75      1.66 o 
   0   1   0       21.85       23.89      0.78 o 
   1   1   0     1654.61     1675.45     10.16 o 
   2   1   0      669.40      695.29     23.44 o 
   3   1   0       67.23       59.66      3.40 o 
   4   1   0       33.40       28.47      4.09 o 
   5   1   0        0.07       -2.62      2.62 o 
   6   1   0        2.76        5.69      3.46 o 
  -6   2   0        5.36        5.55      4.86 o 
  -5   2   0       65.53       69.92      6.79 o 
  -4   2   0       71.50       70.54      3.45 o 
  -3   2   0      104.42      108.78      4.06 o 
  -2   2   0       16.80       17.33      1.24 o 
  -1   2   0       12.45       11.82      1.42 o 
   0   2   0     3215.83     3374.99    104.10 o 
   1   2   0       19.86       25.15      1.55 o 
   2   2   0      814.08      874.80     12.51 o 
   3   2   0       38.79       34.21      6.18 o 
   4   2   0        3.91        3.49      2.42 o 
   5   2   0        7.43        6.34      3.32 o 
  -6   3   0        0.01       -2.31      4.19 o 
  -5   3   0        0.01        2.39      3.93 o 
  -4   3   0        3.87        6.86      2.23 o 
  -3   3   0       46.45       43.23      2.04 o 
  -2   3   0      267.36      267.90      6.02 o 
  -1   3   0        0.14       -0.78      0.78 o 
   0   3   0        8.72        9.47      2.06 o 
   1   3   0       25.60       25.97      1.71 o 
   2   3   0       36.20       38.85      2.28 o 
   3   3   0       45.32       42.23      3.66 o 
   4   3   0       29.79       28.01      4.00 o 
   5   3   0        1.34        1.51      3.47 o 
  -6   4   0       14.35       16.01      5.81 o 
  -5   4   0       22.76       17.58      4.47 o 
  -4   4   0        9.66        9.53      2.53 o 
  -3   4   0       38.27       37.43      4.89 o 
  -2   4   0       53.89       48.78      4.10 o 
  -1   4   0      138.38      137.87      5.47 o 
   0   4   0      140.38      146.96      5.36 o 
   1   4   0        0.22        1.52      1.32 o 
   2   4   0       14.59       19.51      2.00 o 
   3   4   0       54.96       54.64      4.30 o 
   4   4   0        1.15       -1.32      3.16 o 
   5   4   0        3.86        4.43      4.15 o 
  -6   5   0        0.25        1.26      4.93 o 
  -5   5   0        2.93        2.74      2.86 o 
  -4   5   0        8.27        8.38      2.60 o 
  -3   5   0        0.35       -0.21      1.96 o 
  -2   5   0       47.59       55.93      8.45 o 
  -1   5   0        2.82        2.36      1.32 o 
   0   5   0      109.46      106.78      3.25 o 
   1   5   0        0.10        0.62      1.54 o 
   2   5   0        0.18        0.13      2.28 o 
   3   5   0       73.87       68.73      5.08 o 
   4   5   0        7.42        8.13      3.83 o 
  -6   6   0        0.13        2.36      5.45 o 
  -5   6   0        0.07        1.26      3.07 o 
  -4   6   0       13.59       15.15      3.25 o 
  -3   6   0        0.53        1.32      2.22 o 
  -2   6   0       20.91       17.93      2.72 o 
  -1   6   0        2.26        1.39      1.56 o 
   0   6   0      168.48      161.69      7.23 o 
   1   6   0       21.65       24.89      2.54 o 
   2   6   0        0.42        2.10      2.69 o 
   3   6   0        1.91        2.24      3.34 o 
  -6   7   0        0.37        2.36      5.63 o 
  -5   7   0        3.29        0.10      3.44 o 
  -4   7   0       14.38       12.32      3.39 o 
  -3   7   0        0.10        1.02      2.42 o 
  -2   7   0        1.99       -2.03      2.35 o 
  -1   7   0        0.21       -0.81      2.62 o 
   0   7   0        0.20       -0.15      2.11 o 
   1   7   0        1.20        1.17      2.64 o 
   2   7   0        6.72        3.60      3.32 o 
   3   7   0        1.04       -0.30      3.97 o 
  -5   8   0        4.60        0.93      3.98 o 
  -4   8   0        0.04        0.73      3.93 o 
  -3   8   0        8.61        8.92      3.43 o 
  -2   8   0        1.08        0.53      3.04 o 
  -1   8   0        2.63        5.04      3.42 o 
   0   8   0        0.51        1.82      3.24 o 
   1   8   0        9.15        7.19      3.49 o 
   2   8   0        1.28        2.58      4.10 o 
  -4   9   0        0.91       -3.76      3.76 o 
  -3   9   0        7.98        4.95      3.71 o 
  -2   9   0        0.00       -2.63      3.76 o 
  -1   9   0       12.85       14.99      4.49 o 
   0   9   0        4.69        1.66      4.35 o 
   2 -10   1        0.00        2.36      6.40 o 
   0  -9   1        7.65        8.44      4.60 o 
   1  -9   1        9.42        7.85      4.19 o 
   2  -9   1        0.09        0.71      3.71 o 
   3  -9   1        6.77        8.03      3.97 o 
   4  -9   1        2.70        1.90      4.26 o 
  -2  -8   1        1.32        0.34      3.70 o 
  -1  -8   1        0.07       -0.93      3.13 o 
   0  -8   1        1.82        1.72      3.27 o 
   1  -8   1        0.00        0.25      3.00 o 
   2  -8   1        2.72        5.29      3.31 o 
   3  -8   1        8.76        9.87      3.37 o 
   4  -8   1        0.10       -1.36      3.44 o 
   5  -8   1        8.79        1.92      3.99 o 
  -3  -7   1        4.88        5.53      3.79 o 
  -2  -7   1       26.30       23.11      3.94 o 
  -1  -7   1       18.35       20.34      2.86 o 
   0  -7   1       43.43       43.49      5.17 o 
   1  -7   1        2.05        1.10      2.52 o 
   2  -7   1       32.86       32.24      3.71 o 
   3  -7   1        5.40        9.37      3.05 o 
   4  -7   1        7.74        5.75      3.14 o 
   5  -7   1        2.97        3.11      3.41 o 
   6  -7   1        4.61        3.83      6.45 o 
  -4  -6   1        3.41       10.84      6.96 o 
  -3  -6   1        1.10        1.88      3.49 o 
  -2  -6   1       44.10       41.47      4.02 o 
  -1  -6   1        9.13        8.93      2.08 o 
   0  -6   1        3.27        4.05      1.77 o 
   1  -6   1        0.07       -1.41      1.41 o 
   2  -6   1       62.61       61.57      4.52 o 
   3  -6   1        1.18        1.44      2.23 o 
   4  -6   1       33.72       34.34      3.71 o 
   5  -6   1       18.78       16.74      3.64 o 
   6  -6   1        2.46       -0.98      5.11 o 
  -4  -5   1        2.57       -0.07      3.40 o 
  -3  -5   1        8.71        5.38      3.03 o 
  -2  -5   1        7.28        7.68      1.97 o 
  -1  -5   1        0.07       -0.83      1.44 o 
   0  -5   1        0.05       -0.64      1.36 o 
   1  -5   1       40.41       38.08      2.85 o 
   2  -5   1        5.21        2.76      1.15 o 
   3  -5   1       80.27       84.79     14.59 o 
   4  -5   1       34.45       33.78      3.44 o 
   5  -5   1        2.32        0.67      4.14 o 
   6  -5   1      122.74      125.96      9.50 o 
  -5  -4   1        1.70        1.15      3.97 o 
  -4  -4   1        5.37        7.03      3.21 o 
  -3  -4   1        0.29        2.84      2.58 o 
  -2  -4   1       77.61       78.42      4.22 o 
  -1  -4   1      839.00      839.84     26.94 o 
   0  -4   1        9.68       10.28      3.05 o 
   1  -4   1       67.83       69.12      2.28 o 
   2  -4   1        1.24        1.13      0.96 o 
   3  -4   1       54.83       59.06      7.69 o 
   4  -4   1        1.06        0.02      2.23 o 
   5  -4   1        4.61        5.11      3.80 o 
   6  -4   1       25.64       32.57      6.73 o 
  -5  -3   1        8.57        5.84      3.51 o 
  -4  -3   1      126.07      118.80      5.85 o 
  -3  -3   1       12.55       14.02      2.75 o 
  -2  -3   1        8.08        6.40      1.42 o 
  -1  -3   1      450.92      479.04     27.78 o 
   0  -3   1        7.99        9.79      1.19 o 
   1  -3   1      270.31      280.21     12.23 o 
   2  -3   1        0.64        2.07      0.93 o 
   3  -3   1        6.62        5.86      1.23 o 
   4  -3   1        8.64       10.39      2.33 o 
   5  -3   1        0.47        3.01      4.11 o 
   6  -3   1      123.93      125.41      9.47 o 
  -6  -2   1        4.79        4.49      4.21 o 
  -5  -2   1        0.24        1.05      2.95 o 
  -4  -2   1       61.02       56.55      4.32 o 
  -3  -2   1       21.82       30.21      6.61 o 
  -2  -2   1        0.32        0.67      1.02 o 
  -1  -2   1      954.99      950.92     41.59 o 
   0  -2   1      439.16      445.45     18.39 o 
   1  -2   1      129.63      133.21      2.44 o 
   2  -2   1      234.35      224.83      3.91 o 
   3  -2   1       12.42       11.46      1.36 o 
   4  -2   1       60.85       58.16      3.46 o 
   5  -2   1        7.50        4.34      3.57 o 
   6  -2   1        4.58        2.39      4.86 o 
  -6  -1   1        1.10        3.66      3.22 o 
  -5  -1   1       27.48       26.11      3.65 o 
  -4  -1   1       66.62       68.95      5.81 o 
  -3  -1   1       35.04       40.34      2.10 o 
  -2  -1   1      110.48      117.66      2.36 o 
  -1  -1   1       30.80       29.33      1.92 o 
   0  -1   1      167.37      147.28      3.83 o 
   1  -1   1     1223.59     1161.36     56.63 o 
   2  -1   1      228.84      233.36      2.84 o 
   3  -1   1       54.58       57.95      2.34 o 
   4  -1   1        0.02        0.34      1.81 o 
   5  -1   1        5.16        2.34      2.52 o 
   6  -1   1        0.44        0.59      5.22 o 
  -6   0   1        3.88        6.67      3.59 o 
  -5   0   1        0.13       -1.45      2.42 o 
  -4   0   1       43.11       39.06      3.24 o 
  -3   0   1      705.64      746.80     32.97 o 
  -2   0   1        2.68        2.13      0.83 o 
  -1   0   1     3672.30     3605.88    235.67 o 
   1   0   1      163.18      178.78      2.75 o 
   2   0   1      375.50      401.08      6.95 o 
   3   0   1      200.80      203.34      5.27 o 
   4   0   1      125.08      131.90      4.94 o 
   5   0   1       32.22       28.25      3.66 o 
   6   0   1       12.87       23.50      4.41 o 
  -6   1   1        0.33        3.83      5.16 o 
  -5   1   1        9.30        7.01      2.63 o 
  -4   1   1       43.28       42.88      3.32 o 
  -3   1   1      303.78      305.88     19.14 o 
  -2   1   1      789.41      725.90     19.83 o 
  -1   1   1        0.26        1.75      0.47 o 
   0   1   1      108.45      104.04      2.52 o 
   1   1   1      145.43      158.00      3.45 o 
   2   1   1      180.62      170.84      3.92 o 
   3   1   1      218.48      214.04      5.30 o 
   4   1   1       81.09       78.01      4.52 o 
   5   1   1        1.57       -2.70      2.88 o 
   6   1   1       16.77       26.44      5.69 o 
  -6   2   1        0.91        3.37      4.52 o 
  -5   2   1        0.70        1.13      3.57 o 
  -4   2   1        8.63       11.10      1.68 o 
  -3   2   1       80.49       82.44      2.88 o 
  -2   2   1       14.21       12.11      1.60 o 
  -1   2   1    23805.58    23845.39   6603.03 o 
   0   2   1       71.69       70.12      1.84 o 
   1   2   1      146.18      154.34      7.38 o 
   2   2   1       12.12       14.40      1.26 o 
   3   2   1        0.29       -0.33      1.99 o 
   4   2   1        0.70       -1.46      2.35 o 
   5   2   1        1.86        3.08      3.12 o 
  -6   3   1        8.98        9.17      4.88 o 
  -5   3   1       36.27       39.26      5.45 o 
  -4   3   1        1.92        2.11      2.07 o 
  -3   3   1       31.28       31.89      2.61 o 
  -2   3   1       64.74       59.22      3.07 o 
  -1   3   1       14.76       15.85      1.23 o 
   0   3   1      682.56      684.88     14.31 o 
   1   3   1      364.34      361.72      9.76 o 
   2   3   1       35.47       38.35      2.33 o 
   3   3   1       39.01       39.32      4.90 o 
   4   3   1        0.16       -0.96      2.70 o 
   5   3   1        3.98        1.54      3.59 o 
  -6   4   1       24.52       23.49      6.07 o 
  -5   4   1       14.31       13.70      4.24 o 
  -4   4   1        6.69        5.04      2.34 o 
  -3   4   1        0.35        2.51      2.08 o 
  -2   4   1       10.14       14.39      2.24 o 
  -1   4   1      746.05      756.17     23.39 o 
   0   4   1       61.18       60.21      2.42 o 
   1   4   1      332.84      344.59     10.62 o 
   2   4   1       10.40       12.10      2.61 o 
   3   4   1       22.23       19.18      3.22 o 
   4   4   1        6.73        3.97      3.39 o 
  -6   5   1        0.02       -4.24      4.83 o 
  -5   5   1        0.01       -1.35      2.63 o 
  -4   5   1        3.74        4.60      2.42 o 
  -3   5   1       62.26       58.19      4.31 o 
  -2   5   1        1.46        0.74      1.90 o 
  -1   5   1        0.54       -1.25      1.25 o 
   0   5   1        1.27        0.16      1.38 o 
   1   5   1       12.14       10.52      1.93 o 
   2   5   1       18.78       20.89      3.14 o 
   3   5   1       17.71       14.88      3.60 o 
   4   5   1        0.20       -0.38      3.81 o 
  -6   6   1        5.93        9.87      6.24 o 
  -5   6   1        4.39        6.67      3.18 o 
  -4   6   1        2.30        1.51      2.55 o 
  -3   6   1       13.10       12.94      2.84 o 
  -2   6   1       26.31       23.55      3.12 o 
  -1   6   1        9.47        8.87      1.82 o 
   0   6   1        4.85        5.53      1.87 o 
   1   6   1        5.61        6.95      2.10 o 
   2   6   1       20.61       20.83      3.43 o 
   3   6   1        1.95        2.13      3.41 o 
  -6   7   1        0.81        3.31      6.27 o 
  -5   7   1        4.41        5.92      3.64 o 
  -4   7   1        0.19        2.69      2.96 o 
  -3   7   1       10.60        9.03      3.77 o 
  -2   7   1        0.10       -2.30      2.30 o 
  -1   7   1       15.18       22.11      3.52 o 
   0   7   1        2.70        4.04      2.16 o 
   1   7   1        0.67       -0.71      2.67 o 
   2   7   1       26.33       23.41      4.22 o 
  -5   8   1        2.59       -1.62      3.70 o 
  -4   8   1        0.34       -0.82      3.27 o 
  -3   8   1        4.89        3.08      3.16 o 
  -2   8   1        5.01        2.75      3.88 o 
  -1   8   1       20.73       18.73      3.96 o 
   0   8   1        2.51        1.41      3.28 o 
   1   8   1        1.64       -0.78      3.31 o 
  -4   9   1        0.20        3.02      4.11 o 
  -3   9   1        0.01       -1.78      3.81 o 
  -2   9   1        0.11        0.75      3.98 o 
  -1   9   1        0.04       -2.87      4.05 o 
   0   9   1        0.23       -1.08      4.23 o 
   2 -10   2        1.91       -0.95      4.57 o 
  -1  -9   2        0.15        3.70      5.34 o 
   0  -9   2       23.19       23.32      4.64 o 
   1  -9   2       13.07       13.67      4.42 o 
   2  -9   2        0.01       -0.11      3.70 o 
   3  -9   2        2.06        4.31      6.22 o 
   4  -9   2        0.00       -1.61      4.08 o 
  -2  -8   2        2.41       -1.82      3.81 o 
  -1  -8   2        1.81        0.02      2.73 o 
   0  -8   2        0.56        1.53      3.19 o 
   1  -8   2        0.09        3.23      3.24 o 
   2  -8   2       13.40       11.28      3.34 o 
   3  -8   2        7.92        5.67      3.11 o 
   4  -8   2        0.71        2.03      3.36 o 
   5  -8   2        0.01        3.99      3.87 o 
  -3  -7   2        2.43        4.28      3.86 o 
  -2  -7   2       19.26       14.22      3.62 o 
  -1  -7   2       19.93       23.36      2.93 o 
   0  -7   2       14.75       13.42      2.39 o 
   1  -7   2        1.27       -1.50      2.47 o 
   2  -7   2       54.97       53.99      6.74 o 
   3  -7   2        5.80        4.14      2.86 o 
   4  -7   2        0.06       -0.93      2.79 o 
   5  -7   2       13.38       15.12      3.96 o 
   6  -7   2        1.12       -2.49      5.42 o 
  -4  -6   2        2.76        2.17      3.93 o 
  -3  -6   2        9.23       10.02      3.47 o 
  -2  -6   2        0.34        0.33      2.60 o 
  -1  -6   2        0.04        0.78      1.75 o 
   0  -6   2        0.00       -0.15      1.62 o 
   1  -6   2        4.33        5.25      1.76 o 
   2  -6   2       36.88       35.22      3.24 o 
   3  -6   2        0.08       -2.05      2.05 o 
   4  -6   2        6.25        1.67      3.10 o 
   5  -6   2        0.09        1.36      2.91 o 
   6  -6   2        0.41       10.51      5.86 o 
  -4  -5   2       10.57       11.95      3.76 o 
  -3  -5   2       88.57       84.68      5.22 o 
  -2  -5   2       49.65       51.69      3.07 o 
  -1  -5   2      114.01      121.13      4.45 o 
   0  -5   2       35.22       31.86      4.36 o 
   1  -5   2      108.41      102.73      7.59 o 
   2  -5   2       38.39       33.82      3.42 o 
   3  -5   2       53.99       54.09      5.12 o 
   4  -5   2        7.99       10.13      2.67 o 
   5  -5   2       11.56       12.93      4.57 o 
   6  -5   2       17.80       18.69      6.37 o 
  -5  -4   2        8.00        8.01      3.93 o 
  -4  -4   2        0.48        0.45      2.99 o 
  -3  -4   2      113.26      104.47      5.06 o 
  -2  -4   2       21.82       23.94      2.16 o 
  -1  -4   2        0.90        1.68      1.38 o 
   0  -4   2        7.85        7.58      1.36 o 
   1  -4   2      473.53      446.18     12.19 o 
   2  -4   2        9.32       12.04      1.34 o 
   3  -4   2      239.22      233.75      8.16 o 
   4  -4   2       33.72       36.14      3.45 o 
   5  -4   2       10.08        8.51      4.45 o 
   6  -4   2        2.69        4.70      5.04 o 
  -5  -3   2        1.78        0.74      3.26 o 
  -4  -3   2        8.94        4.96      2.90 o 
  -3  -3   2       30.00       25.97      3.04 o 
  -2  -3   2        3.13        8.05      1.58 o 
  -1  -3   2        1.91        2.03      1.12 o 
   0  -3   2      141.05      132.01      4.07 o 
   1  -3   2      106.44      113.94      4.76 o 
   2  -3   2      534.30      529.36     29.24 o 
   3  -3   2      202.21      200.49      6.44 o 
   4  -3   2       15.30       14.12      1.85 o 
   5  -3   2      463.97      459.31     13.43 o 
   6  -3   2       11.88       20.20      6.32 o 
  -6  -2   2        0.31       -1.02      3.91 o 
  -5  -2   2        5.55        2.90      3.07 o 
  -4  -2   2        0.71        1.53      2.43 o 
  -3  -2   2      102.09      100.60      3.12 o 
  -2  -2   2     1581.93     1705.77     48.01 o 
  -1  -2   2      138.35      143.88      5.20 o 
   0  -2   2      241.18      208.80      7.76 o 
   1  -2   2        2.36        4.13      0.93 o 
   2  -2   2      100.67      103.40      4.88 o 
   3  -2   2        9.38       12.37      1.62 o 
   4  -2   2       20.57       20.37      2.55 o 
   5  -2   2       76.98       82.64      7.20 o 
   6  -2   2        8.85       12.80      5.89 o 
  -6  -1   2        5.86        5.75      3.25 o 
  -5  -1   2      117.89      108.66      5.55 o 
  -4  -1   2       28.76       34.77      3.29 o 
  -3  -1   2        1.92        2.32      1.17 o 
  -2  -1   2      678.17      716.70      8.07 o 
  -1  -1   2        0.19        2.45      0.79 o 
   0  -1   2      801.68      757.50     40.11 o 
   1  -1   2        2.45        0.95      0.69 o 
   2  -1   2       12.08       12.44      1.05 o 
   3  -1   2       16.77       16.63      2.08 o 
   4  -1   2        9.77        8.94      2.22 o 
   5  -1   2      329.70      341.85      8.06 o 
   6  -1   2        2.43       -1.52      4.96 o 
  -6   0   2        0.00        1.13      4.60 o 
  -5   0   2       25.04       22.81      3.31 o 
  -4   0   2       10.55       13.37      2.48 o 
  -3   0   2        0.80        2.66      1.19 o 
  -2   0   2     1181.08     1299.58     47.79 o 
  -1   0   2      175.11      184.14      2.11 o 
   0   0   2      132.19      133.97      4.96 o 
   1   0   2      338.40      332.05      3.23 o 
   2   0   2        0.77        0.64      1.14 o 
   3   0   2      101.75      104.12      3.88 o 
   4   0   2        0.38       -0.06      2.03 o 
   5   0   2       10.38        7.46      3.02 o 
   6   0   2        0.01       -3.20      3.55 o 
  -6   1   2       16.96        9.46      5.06 o 
  -5   1   2       51.40       50.20      4.14 o 
  -4   1   2       18.37       19.06      1.89 o 
  -3   1   2       33.77       30.86      1.86 o 
  -2   1   2       40.36       35.28      1.66 o 
  -1   1   2      542.26      513.82      7.51 o 
   0   1   2     1108.37     1030.46     14.41 o 
   1   1   2      188.91      198.05      4.05 o 
   2   1   2       96.36       85.96      3.12 o 
   3   1   2        0.50        1.35      1.70 o 
   4   1   2       27.44       29.97      3.37 o 
   5   1   2        0.23       -0.96      2.95 o 
   6   1   2        5.10        6.69      4.24 o 
  -6   2   2        1.20        3.65      5.22 o 
  -5   2   2       17.22       16.19      4.42 o 
  -4   2   2      230.37      236.54      4.24 o 
  -3   2   2        6.34        5.20      1.17 o 
  -2   2   2     1103.49     1061.63     34.32 o 
  -1   2   2      186.33      174.38      2.51 o 
   0   2   2      290.11      289.32      5.62 o 
   1   2   2      246.55      250.30      7.83 o 
   2   2   2      199.72      198.10      3.01 o 
   3   2   2      143.81      152.37      7.64 o 
   4   2   2       65.86       56.88      4.56 o 
   5   2   2       17.61       22.56      4.07 o 
  -6   3   2        1.02        0.05      4.42 o 
  -5   3   2       16.77       15.27      4.58 o 
  -4   3   2       60.69       58.53      5.76 o 
  -3   3   2      163.88      164.25     15.12 o 
  -2   3   2       10.68        8.79      1.76 o 
  -1   3   2       66.67       61.35      2.01 o 
   0   3   2       42.28       42.12      2.03 o 
   1   3   2      247.66      255.02      6.60 o 
   2   3   2      129.38      124.66      4.42 o 
   3   3   2       97.66       93.89      5.74 o 
   4   3   2        3.21        2.24      2.95 o 
   5   3   2       19.44       30.43      4.85 o 
  -6   4   2        0.56       -0.31      4.91 o 
  -5   4   2        2.70        0.31      2.53 o 
  -4   4   2       20.23       19.10      2.88 o 
  -3   4   2        0.01       -0.94      3.03 o 
  -2   4   2     3577.24     3451.24    360.59 o 
  -1   4   2        3.99        3.41      1.20 o 
   0   4   2       36.94       40.23      2.28 o 
   1   4   2       11.86       12.28      1.75 o 
   2   4   2        3.83        2.81      2.30 o 
   3   4   2        0.02        1.12      2.84 o 
   4   4   2        1.49        0.65      3.23 o 
  -6   5   2        7.67        7.81      5.19 o 
  -5   5   2        0.70       -0.95      2.70 o 
  -4   5   2        3.67        5.06      2.67 o 
  -3   5   2       10.31       10.33      3.21 o 
  -2   5   2        7.86        6.29      2.51 o 
  -1   5   2      122.04      127.80      6.10 o 
   0   5   2       91.22       90.40      3.27 o 
   1   5   2       10.55       11.99      2.05 o 
   2   5   2       22.63       20.62      3.10 o 
   3   5   2        1.47        2.24      3.00 o 
   4   5   2        1.25        0.47      3.82 o 
  -6   6   2        1.49        2.16      5.52 o 
  -5   6   2        0.08        1.47      2.99 o 
  -4   6   2        1.38        0.19      3.43 o 
  -3   6   2       11.25       11.58      2.89 o 
  -2   6   2      128.66      120.75      5.35 o 
  -1   6   2       24.54       24.36      3.15 o 
   0   6   2       56.16       59.46      3.36 o 
   1   6   2        1.48        2.98      1.98 o 
   2   6   2       27.99       26.99      3.89 o 
   3   6   2        2.95        1.37      3.52 o 
  -6   7   2        0.16        2.00      6.30 o 
  -5   7   2        0.00       -1.08      3.44 o 
  -4   7   2       15.16       15.11      3.72 o 
  -3   7   2        0.60        1.64      2.85 o 
  -2   7   2        0.04       -0.10      2.56 o 
  -1   7   2        9.31        6.89      3.10 o 
   0   7   2        2.81        0.04      2.14 o 
   1   7   2        7.91        5.23      3.02 o 
   2   7   2        7.24        7.48      3.88 o 
  -5   8   2        0.11        1.59      4.07 o 
  -4   8   2        2.60        0.10      3.45 o 
  -3   8   2        3.58        1.93      3.23 o 
  -2   8   2        0.48        3.52      3.52 o 
  -1   8   2        3.00        0.49      3.89 o 
   0   8   2        1.62       -3.30      3.45 o 
   1   8   2        4.12        3.42      5.50 o 
  -4   9   2        1.70       -1.83      4.09 o 
  -3   9   2        0.07       -3.94      3.94 o 
  -2   9   2        1.46        1.61      4.12 o 
  -1   9   2        2.71        1.84      7.73 o 
   0   9   2        0.66       -4.27      5.58 o 
   2 -10   3        0.15       -2.27      4.32 o 
  -1  -9   3        0.11       -2.52      5.22 o 
   0  -9   3       25.76       30.08     11.43 o 
   1  -9   3        1.76       -2.98      3.66 o 
   2  -9   3        9.97        9.04      3.93 o 
   3  -9   3        3.37        5.57      3.85 o 
   4  -9   3        0.58        1.71      3.98 o 
  -2  -8   3        0.07       -3.73      3.73 o 
  -1  -8   3        0.29       -0.17      2.64 o 
   0  -8   3       40.40       49.37      4.86 o 
   1  -8   3        4.34        6.00      3.23 o 
   2  -8   3        6.68        7.10      5.00 o 
   3  -8   3        9.70        8.23      3.30 o 
   4  -8   3        0.02       -0.74      3.30 o 
   5  -8   3        0.41        1.28      4.02 o 
  -3  -7   3        1.61        2.51      3.71 o 
  -2  -7   3        0.34       -0.35      3.05 o 
  -1  -7   3       54.89       53.99      3.68 o 
   0  -7   3       22.85       26.47      3.89 o 
   1  -7   3        0.08        2.57      2.48 o 
   2  -7   3        1.47        2.01      2.68 o 
   3  -7   3        0.05        0.67      2.52 o 
   4  -7   3       28.98       37.48      4.40 o 
   5  -7   3        4.45        6.92      3.55 o 
   6  -7   3        0.34        6.09      6.45 o 
  -4  -6   3        2.71       -0.01      3.97 o 
  -3  -6   3       11.27       10.34      3.64 o 
  -2  -6   3        2.81        1.02      2.03 o 
  -1  -6   3        0.98        0.23      1.71 o 
   0  -6   3        0.09       -1.62      1.62 o 
   1  -6   3       72.66       76.57      3.33 o 
   2  -6   3        8.55        6.81      2.70 o 
   3  -6   3        0.23        1.28      2.26 o 
   4  -6   3        0.68        0.70      2.78 o 
   5  -6   3        2.19        0.18      4.39 o 
   6  -6   3        5.55        2.67      5.47 o 
  -4  -5   3        2.49       -1.15      6.68 o 
  -3  -5   3       47.71       39.06      3.93 o 
  -2  -5   3       41.16       40.81      2.79 o 
  -1  -5   3       18.40       16.44      2.02 o 
   0  -5   3       10.52        8.35      1.65 o 
   1  -5   3      310.25      308.50     10.05 o 
   2  -5   3        8.43        9.99      1.60 o 
   3  -5   3        0.77        2.36      2.09 o 
   4  -5   3      101.66      102.26      5.08 o 
   5  -5   3        5.46        6.71      4.83 o 
   6  -5   3       12.68       11.54      6.12 o 
  -5  -4   3        5.54        2.24      3.70 o 
  -4  -4   3       26.08       27.44      3.84 o 
  -3  -4   3        3.26       -0.27      2.31 o 
  -2  -4   3       17.97       21.83      2.12 o 
  -1  -4   3        0.08       -0.28      1.25 o 
   0  -4   3        1.19        1.45      1.14 o 
   1  -4   3      194.08      210.27      6.22 o 
   2  -4   3        2.63        1.55      1.19 o 
   3  -4   3        9.50        7.62      1.60 o 
   4  -4   3        2.60        4.06      2.17 o 
   5  -4   3        1.90        1.72      3.91 o 
   6  -4   3       36.34       41.62      7.15 o 
  -5  -3   3        7.94        8.39      3.82 o 
  -4  -3   3      134.37      127.89     10.93 o 
  -3  -3   3       83.20       78.47      3.36 o 
  -2  -3   3      151.60      158.91      6.77 o 
  -1  -3   3      185.46      201.25      7.04 o 
   0  -3   3      148.21      155.64      3.74 o 
   1  -3   3      153.26      152.46      4.77 o 
   2  -3   3      331.24      330.54     10.29 o 
   3  -3   3        5.93        8.06      1.46 o 
   4  -3   3       12.04       10.92      2.20 o 
   5  -3   3       48.59       53.08      6.58 o 
   6  -3   3        0.00        2.39      5.14 o 
  -6  -2   3        7.70        5.66      4.04 o 
  -5  -2   3        0.77       -2.87      2.87 o 
  -4  -2   3      127.35      126.87      5.29 o 
  -3  -2   3       12.01       14.90      2.07 o 
  -2  -2   3        3.30        2.22      1.15 o 
  -1  -2   3       80.78       82.98      2.16 o 
   0  -2   3     1520.50     1454.62     88.39 o 
   1  -2   3       38.11       39.06      3.72 o 
   2  -2   3     1096.51     1157.03     33.23 o 
   3  -2   3       34.75       35.46      2.18 o 
   4  -2   3       23.56       23.99      2.73 o 
   5  -2   3       16.20       20.92      4.02 o 
   6  -2   3        3.28        4.93      5.17 o 
  -6  -1   3        0.02       -0.32      3.42 o 
  -5  -1   3        8.13        5.27      2.91 o 
  -4  -1   3       40.33       34.55      3.12 o 
  -3  -1   3       31.40       32.37      2.12 o 
  -2  -1   3       28.24       28.17      1.70 o 
  -1  -1   3       72.69       66.18      2.11 o 
   0  -1   3      590.33      604.28     27.22 o 
   1  -1   3     1790.02     1663.79    104.65 o 
   2  -1   3      718.40      749.62     23.83 o 
   3  -1   3       52.50       55.33      3.22 o 
   4  -1   3     1123.59     1119.33     25.57 o 
   5  -1   3       12.95       11.73      3.16 o 
   6  -1   3        2.33        3.57      5.68 o 
  -6   0   3        2.88       -2.49      4.68 o 
  -5   0   3        0.13       -1.14      2.33 o 
  -4   0   3       41.68       42.49      2.75 o 
  -3   0   3      937.35      968.19     31.50 o 
  -2   0   3       83.99       83.42      2.13 o 
  -1   0   3      133.75      115.79      2.39 o 
   0   0   3       22.96       16.67      1.29 o 
   1   0   3       27.16       26.44      1.27 o 
   2   0   3       31.21       32.10      2.40 o 
   3   0   3       27.49       31.62      5.14 o 
   4   0   3      129.54      130.42      5.11 o 
   5   0   3       19.58       23.84      3.75 o 
   6   0   3       16.38       28.71      5.00 o 
  -6   1   3       57.18       60.74      7.43 o 
  -5   1   3       18.47       22.86      3.88 o 
  -4   1   3        1.12        1.05      1.41 o 
  -3   1   3      388.97      417.58      8.05 o 
  -2   1   3        0.76        1.73      0.87 o 
  -1   1   3      557.10      513.71     19.99 o 
   0   1   3        3.31       15.70      1.51 o 
   1   1   3        5.88        4.12      0.92 o 
   2   1   3        0.62       -0.72      1.37 o 
   3   1   3       24.75       22.84      2.67 o 
   4   1   3      499.95      494.65      9.26 o 
   5   1   3        7.18       12.14      3.58 o 
  -6   2   3        4.67        2.11      4.39 o 
  -5   2   3        1.62       -0.64      3.34 o 
  -4   2   3        7.55        8.35      1.71 o 
  -3   2   3      345.49      336.47      8.06 o 
  -2   2   3        4.34        3.52      0.92 o 
  -1   2   3        2.36        7.18      1.37 o 
   0   2   3      159.38      149.44      7.75 o 
   1   2   3       17.26       22.41      2.02 o 
   2   2   3       75.23       72.02      3.51 o 
   3   2   3       13.38       11.21      2.55 o 
   4   2   3        9.62       11.85      3.03 o 
   5   2   3        0.08        2.05      3.56 o 
  -6   3   3       18.73       19.74      5.83 o 
  -5   3   3        5.19        3.51      2.63 o 
  -4   3   3        0.38       -1.46      1.98 o 
  -3   3   3        5.06        5.30      1.98 o 
  -2   3   3      234.90      241.49     18.13 o 
  -1   3   3      202.31      217.79      9.99 o 
   0   3   3       27.55       29.05      2.14 o 
   1   3   3       37.28       36.70      2.17 o 
   2   3   3        0.10       -1.74      1.74 o 
   3   3   3       39.85       38.19      3.70 o 
   4   3   3        3.91        4.53      3.11 o 
   5   3   3        6.41        9.16      4.28 o 
  -6   4   3        5.12        5.94      4.96 o 
  -5   4   3       36.78       43.12      3.93 o 
  -4   4   3        0.23       -2.19      2.19 o 
  -3   4   3      204.09      192.38     15.30 o 
  -2   4   3      106.02       98.77     13.99 o 
  -1   4   3       79.54       79.75      2.75 o 
   0   4   3       45.73       41.62      2.43 o 
   1   4   3       64.06       68.03      2.94 o 
   2   4   3       85.69       82.95      4.53 o 
   3   4   3       55.43       52.30      4.39 o 
   4   4   3       13.31       20.85      4.39 o 
  -6   5   3        4.33       -2.11      4.81 o 
  -5   5   3        7.96        8.13      3.21 o 
  -4   5   3       25.47       21.42      3.16 o 
  -3   5   3        2.12        3.22      2.35 o 
  -2   5   3       22.08       22.02      2.94 o 
  -1   5   3        8.42        8.70      2.09 o 
   0   5   3      105.73      102.27      3.53 o 
   1   5   3       29.57       35.53      2.67 o 
   2   5   3       51.96       49.69      4.28 o 
   3   5   3        4.99        8.65      3.50 o 
   4   5   3       10.17       11.80      4.73 o 
  -6   6   3        0.90       -2.16      5.04 o 
  -5   6   3        2.69        4.12      3.26 o 
  -4   6   3        1.76        1.65      2.76 o 
  -3   6   3      468.89      431.12     39.76 o 
  -2   6   3        0.22        0.01      2.35 o 
  -1   6   3        7.82        5.40      2.62 o 
   0   6   3        6.14        5.94      2.05 o 
   1   6   3        3.22        4.89      2.66 o 
   2   6   3        0.00       -1.03      2.83 o 
   3   6   3        0.19        0.55      3.62 o 
  -6   7   3        0.65        1.44      4.42 o 
  -5   7   3        0.22       -0.28      3.59 o 
  -4   7   3        1.45        1.19      3.12 o 
  -3   7   3        1.58        1.52      2.97 o 
  -2   7   3       22.16       18.56      3.52 o 
  -1   7   3       22.66       26.71      3.85 o 
   0   7   3        2.46        0.00      2.98 o 
   1   7   3        8.76        6.90      3.32 o 
   2   7   3        2.21        4.24      3.92 o 
  -5   8   3        0.21       -0.50      4.17 o 
  -4   8   3        5.93        5.19      3.86 o 
  -3   8   3       21.76       14.67      3.93 o 
  -2   8   3        5.78        3.32      3.65 o 
  -1   8   3        5.74        3.82      3.71 o 
   0   8   3        0.14       -3.34      3.52 o 
   1   8   3       14.01       14.50      6.45 o 
  -4   9   3        0.10       -4.16      4.16 o 
  -3   9   3        0.00        1.25      4.81 o 
  -2   9   3        6.37        6.64      4.46 o 
  -1   9   3        0.88       -4.31      4.31 o 
   2 -10   4        0.04        5.70      4.69 o 
  -1  -9   4        5.27        3.55      3.76 o 
   0  -9   4        4.09        0.81      3.86 o 
   1  -9   4        0.47        1.21      4.10 o 
   2  -9   4        0.05       -2.27      3.61 o 
   3  -9   4        1.78        3.61      4.21 o 
   4  -9   4        3.41        4.66      4.15 o 
  -2  -8   4        0.19       -2.72      3.80 o 
  -1  -8   4        7.91        7.98      2.95 o 
   0  -8   4      237.29      255.01      7.65 o 
   1  -8   4        1.05       -1.53      3.37 o 
   2  -8   4       26.00       23.05      3.78 o 
   3  -8   4        7.56        7.15      3.25 o 
   4  -8   4        4.16        7.31      3.71 o 
   5  -8   4        0.01       -3.74      3.81 o 
  -3  -7   4        1.50        5.48      3.62 o 
  -2  -7   4        0.66        0.17      3.06 o 
  -1  -7   4       61.30       62.61      5.09 o 
   0  -7   4        7.74        6.84      2.25 o 
   1  -7   4       38.36       41.33      3.29 o 
   2  -7   4       23.29       22.41      4.50 o 
   3  -7   4        2.15        1.71      2.86 o 
   4  -7   4        3.28        5.73      3.26 o 
   5  -7   4        0.00        0.57      5.06 o 
  -4  -6   4        5.30        4.46      4.20 o 
  -3  -6   4        0.31        0.67      3.17 o 
  -2  -6   4        4.09        0.98      1.98 o 
  -1  -6   4      100.30      102.37      3.91 o 
   0  -6   4        6.01        8.86      2.08 o 
   1  -6   4        9.61        8.43      1.86 o 
   2  -6   4       87.03       90.18      6.37 o 
   3  -6   4        0.01       -1.30      2.36 o 
   4  -6   4        0.12        3.65      2.65 o 
   5  -6   4        3.16        7.30      4.83 o 
   6  -6   4        0.01       -0.59      5.27 o 
  -4  -5   4        0.35        1.48      3.28 o 
  -3  -5   4        0.55        0.03      2.56 o 
  -2  -5   4       98.00       93.26      3.64 o 
  -1  -5   4       11.89       11.55      1.97 o 
   0  -5   4        1.34        0.83      1.51 o 
   1  -5   4        1.43        2.40      1.48 o 
   2  -5   4        1.38        0.69      1.35 o 
   3  -5   4      153.79      172.63      7.00 o 
   4  -5   4        5.13        3.29      2.42 o 
   5  -5   4        1.82        3.29      4.21 o 
   6  -5   4       12.19       15.83      6.58 o 
  -5  -4   4        5.14        5.64      3.77 o 
  -4  -4   4       13.03       17.18      3.53 o 
  -3  -4   4        3.25        1.05      1.83 o 
  -2  -4   4        0.18       -0.05      1.41 o 
  -1  -4   4        0.18        1.37      1.26 o 
   0  -4   4      358.77      357.69     19.63 o 
   1  -4   4        0.99        1.53      1.17 o 
   2  -4   4       16.65       15.09      1.65 o 
   3  -4   4        7.31        7.28      1.68 o 
   4  -4   4        3.06       -0.03      3.16 o 
   5  -4   4       21.08       24.24      5.50 o 
   6  -4   4        9.12       12.82      5.94 o 
  -5  -3   4        0.48        3.91      3.51 o 
  -4  -3   4       57.83       54.80      4.63 o 
  -3  -3   4       60.81       57.38      3.13 o 
  -2  -3   4       36.41       35.04      2.82 o 
  -1  -3   4       33.14       35.99      2.01 o 
   0  -3   4     1022.56     1037.13     29.14 o 
   1  -3   4        1.99        1.18      1.03 o 
   2  -3   4        1.55        2.22      1.18 o 
   3  -3   4      501.07      501.13      6.20 o 
   4  -3   4       13.47       14.49      2.47 o 
   5  -3   4       26.66       19.15      5.06 o 
   6  -3   4        1.29        1.31      4.88 o 
  -6  -2   4        6.41        6.58      4.16 o 
  -5  -2   4       28.18       24.47      3.81 o 
  -4  -2   4        2.95        3.06      2.35 o 
  -3  -2   4       77.34       74.53      3.01 o 
  -2  -2   4        2.49        1.40      1.17 o 
  -1  -2   4        0.70       -0.63      0.90 o 
   0  -2   4      923.71      944.76     47.26 o 
   1  -2   4        2.84        1.91      0.94 o 
   2  -2   4      180.50      176.37      3.06 o 
   3  -2   4       25.16       28.72      1.99 o 
   4  -2   4        5.48        4.09      2.19 o 
   5  -2   4       95.90      102.93      5.36 o 
   6  -2   4        4.73        6.09      5.40 o 
  -6  -1   4        1.46        1.30      3.47 o 
  -5  -1   4       91.29       92.96      5.19 o 
  -4  -1   4       58.39       54.70      3.87 o 
  -3  -1   4       76.43       75.22      2.77 o 
  -2  -1   4      320.81      329.41      6.84 o 
  -1  -1   4       20.51       29.12      1.94 o 
   0  -1   4      262.23      257.61      3.27 o 
   1  -1   4      824.67      829.90     42.86 o 
   2  -1   4        6.89        6.92      1.10 o 
   3  -1   4        3.08        3.84      1.94 o 
   4  -1   4      129.72      131.56     12.53 o 
   5  -1   4        0.00        1.30      2.89 o 
   6  -1   4        0.61        1.46      5.40 o 
  -6   0   4        3.41        6.14      5.40 o 
  -5   0   4       62.58       63.22      4.48 o 
  -4   0   4        1.93        3.36      1.62 o 
  -3   0   4       11.02       10.81      1.46 o 
  -2   0   4       71.28       74.37      3.48 o 
  -1   0   4     1389.65     1370.64     18.38 o 
   0   0   4        1.17        1.72      1.07 o 
   1   0   4     1814.30     1903.68    107.85 o 
   2   0   4       21.94       21.91      2.06 o 
   3   0   4       31.61       31.01      3.11 o 
   4   0   4       46.67       45.96      3.75 o 
   5   0   4        9.42       10.57      3.42 o 
   6   0   4        0.80        3.86      4.26 o 
  -6   1   4        6.25        3.44      4.63 o 
  -5   1   4       23.95       24.42      4.86 o 
  -4   1   4       31.28       37.98      4.86 o 
  -3   1   4       24.72       25.98      1.79 o 
  -2   1   4       17.46       17.33      1.30 o 
  -1   1   4      736.32      717.19     27.06 o 
   0   1   4     1567.71     1473.25     77.35 o 
   1   1   4      732.02      734.84     21.17 o 
   2   1   4       95.74       94.57      3.53 o 
   3   1   4     1437.46     1454.01     14.28 o 
   4   1   4       12.18       13.52      3.03 o 
   5   1   4        1.81        3.28      3.55 o 
  -6   2   4        3.64       -3.31      4.55 o 
  -5   2   4        4.28        5.11      3.85 o 
  -4   2   4      232.92      226.53      5.74 o 
  -3   2   4        0.40       -0.38      1.14 o 
  -2   2   4       16.98       17.49      1.34 o 
  -1   2   4       32.89       32.75      1.84 o 
   0   2   4        8.01        7.84      1.14 o 
   1   2   4       52.09       47.83      3.60 o 
   2   2   4        9.50       11.05      2.93 o 
   3   2   4       97.91      100.24     10.93 o 
   4   2   4       24.63       27.05      4.20 o 
   5   2   4       19.55       25.84      4.73 o 
  -6   3   4        4.28        6.50      4.65 o 
  -5   3   4        5.62        6.84      2.79 o 
  -4   3   4       92.25       99.11      7.93 o 
  -3   3   4        0.25       -1.46      1.71 o 
  -2   3   4      212.44      199.87     12.44 o 
  -1   3   4       33.42       35.54      2.11 o 
   0   3   4        1.16        1.71      1.23 o 
   1   3   4        8.42        9.86      1.63 o 
   2   3   4        7.92        6.49      2.43 o 
   3   3   4      381.51      367.94      8.21 o 
   4   3   4        9.39       12.11      3.68 o 
  -6   4   4        0.57       -3.16      4.60 o 
  -5   4   4       10.65       14.70      3.24 o 
  -4   4   4       52.05       44.05      3.67 o 
  -3   4   4        1.13        0.46      2.13 o 
  -2   4   4        0.05        0.45      1.15 o 
  -1   4   4       17.74       18.92      1.80 o 
   0   4   4        7.85        9.13      1.68 o 
   1   4   4       22.17       26.19      2.20 o 
   2   4   4       14.31       15.66      3.03 o 
   3   4   4        3.12        5.76      3.04 o 
   4   4   4        0.00        0.78      3.62 o 
  -6   5   4        1.16       -1.72      4.93 o 
  -5   5   4        1.94        5.19      3.10 o 
  -4   5   4        0.56        1.60      2.49 o 
  -3   5   4       87.47       82.79      5.00 o 
  -2   5   4       47.38       45.31      4.59 o 
  -1   5   4        1.75       -0.15      1.54 o 
   0   5   4        2.08        1.43      1.73 o 
   1   5   4        1.26        0.55      1.82 o 
   2   5   4       16.98       16.88      3.33 o 
   3   5   4        5.76        4.61      3.47 o 
  -6   6   4        4.66        4.72      3.93 o 
  -5   6   4        0.56        0.46      3.07 o 
  -4   6   4       38.72       39.08      5.35 o 
  -3   6   4       31.03       34.94      3.80 o 
  -2   6   4       13.14       13.54      3.10 o 
  -1   6   4        1.03        3.02      2.67 o 
   0   6   4       16.27       19.00      2.98 o 
   1   6   4       26.14       27.57      3.58 o 
   2   6   4       24.55       20.56      3.91 o 
   3   6   4        5.80        3.90      3.93 o 
  -5   7   4        3.86        2.12      3.61 o 
  -4   7   4        0.56        1.44      3.19 o 
  -3   7   4        9.23        5.12      4.12 o 
  -2   7   4        1.07        1.31      3.05 o 
  -1   7   4       22.83       24.22      3.90 o 
   0   7   4        3.18        5.19      3.37 o 
   1   7   4       14.47        9.58      3.54 o 
   2   7   4        3.41        0.30      3.84 o 
  -5   8   4        0.83        4.51      4.06 o 
  -4   8   4       65.06       59.77      5.90 o 
  -3   8   4        0.42       -3.40      3.40 o 
  -2   8   4        0.84        0.57      3.75 o 
  -1   8   4        2.90        1.79      4.87 o 
   0   8   4        1.53       -2.00      5.34 o 
   1   8   4        0.15       -5.50      5.50 o 
  -3   9   4        3.38        3.51      4.68 o 
  -2   9   4        5.46        0.28      4.91 o 
  -1   9   4        0.48       -1.59      5.52 o 
   2 -10   5        0.27        6.61      5.02 o 
  -1  -9   5        0.17       -1.90      3.29 o 
   0  -9   5        3.06        2.91      8.21 o 
   1  -9   5        8.66        5.88      5.63 o 
   2  -9   5        0.03        1.12      3.78 o 
   3  -9   5        0.08       -2.40      3.59 o 
   4  -9   5        0.11        0.06      8.06 o 
  -2  -8   5        1.87        0.15      3.76 o 
  -1  -8   5      106.56      111.96      5.55 o 
   0  -8   5        2.32        0.68      2.59 o 
   1  -8   5        0.00        0.05      3.18 o 
   2  -8   5        1.56       -1.02      2.85 o 
   3  -8   5        1.78        4.38      3.30 o 
   4  -8   5       10.70        8.43      3.76 o 
   5  -8   5        0.05       -0.64      6.40 o 
  -3  -7   5        9.71       11.95      3.81 o 
  -2  -7   5       16.79       17.03      2.96 o 
  -1  -7   5       11.25       11.17      2.65 o 
   0  -7   5        4.70        4.18      2.15 o 
   1  -7   5        0.94        1.50      2.00 o 
   2  -7   5        4.80        2.84      2.59 o 
   3  -7   5       11.10        9.13      3.02 o 
   4  -7   5        4.95        4.07      3.33 o 
   5  -7   5        0.25       -1.28      5.47 o 
  -4  -6   5        1.93       -1.85      3.71 o 
  -3  -6   5        1.54        3.94      3.15 o 
  -2  -6   5       13.08       12.40      2.26 o 
  -1  -6   5      790.50      757.72     41.01 o 
   0  -6   5        5.12        3.34      1.89 o 
   1  -6   5      177.59      164.64      4.38 o 
   2  -6   5       39.76       43.56      2.85 o 
   3  -6   5       16.89       19.01      3.29 o 
   4  -6   5        0.09        0.19      2.78 o 
   5  -6   5        2.66        3.31      4.57 o 
   6  -6   5        2.10        0.41      6.17 o 
  -4  -5   5        0.32        1.02      3.18 o 
  -3  -5   5        2.47        0.95      2.75 o 
  -2  -5   5       87.80       90.31      3.90 o 
  -1  -5   5       30.69       32.30      2.61 o 
   0  -5   5      107.21      120.37      3.70 o 
   1  -5   5      150.78      164.62     11.18 o 
   2  -5   5        3.09        2.91      1.69 o 
   3  -5   5       18.73       22.45      3.50 o 
   4  -5   5        0.93        0.05      2.43 o 
   5  -5   5        4.02        3.93      4.50 o 
   6  -5   5        0.42        0.85      5.29 o 
  -5  -4   5        6.91       10.26      4.01 o 
  -4  -4   5        4.11        4.57      3.02 o 
  -3  -4   5       12.86        9.90      2.23 o 
  -2  -4   5      150.71      154.75     10.21 o 
  -1  -4   5       18.68       17.51      2.47 o 
   0  -4   5        4.47        4.43      1.59 o 
   1  -4   5      504.26      496.86     18.30 o 
   2  -4   5        0.29        0.69      1.35 o 
   3  -4   5        1.68        1.78      1.58 o 
   4  -4   5       19.73       24.55      4.52 o 
   5  -4   5        0.39        2.72      4.19 o 
   6  -4   5        8.81       13.18      6.09 o 
  -5  -3   5        0.02        0.16      3.25 o 
  -4  -3   5        0.27        0.02      2.60 o 
  -3  -3   5      112.27      110.77      3.73 o 
  -2  -3   5        5.46        6.38      1.59 o 
  -1  -3   5        8.62        8.56      1.40 o 
   0  -3   5       27.56       33.98      2.19 o 
   1  -3   5        2.19        2.91      1.14 o 
   2  -3   5      560.44      572.42     16.57 o 
   3  -3   5        6.27        7.49      1.63 o 
   4  -3   5        3.49        4.15      2.28 o 
   5  -3   5       36.01       41.60      6.40 o 
   6  -3   5        3.34        4.70      5.78 o 
  -6  -2   5        6.15        5.52      3.89 o 
  -5  -2   5        2.45        1.28      2.90 o 
  -4  -2   5        4.35        2.24      2.34 o 
  -3  -2   5        0.30       -0.68      1.35 o 
  -2  -2   5        2.13        1.00      1.19 o 
  -1  -2   5      681.19      701.73     38.46 o 
   0  -2   5      138.50      146.95      2.75 o 
   1  -2   5       78.23       87.18      2.31 o 
   2  -2   5       59.60       64.13      2.38 o 
   3  -2   5        1.08        1.05      1.28 o 
   4  -2   5       57.09       52.03      4.02 o 
   5  -2   5       24.87       21.17      3.55 o 
   6  -2   5       20.24       25.99      6.79 o 
  -6  -1   5        0.09       -0.27      3.31 o 
  -5  -1   5       37.98       36.06      7.46 o 
  -4  -1   5       43.28       42.62      2.86 o 
  -3  -1   5       44.53       45.20      2.45 o 
  -2  -1   5       55.00       54.08      2.24 o 
  -1  -1   5     1194.49     1171.26     56.03 o 
   0  -1   5        3.32        9.97      1.28 o 
   1  -1   5        8.98       10.79      1.15 o 
   2  -1   5     1234.44     1381.23     42.32 o 
   3  -1   5       19.02       19.62      2.54 o 
   4  -1   5       27.16       29.42      5.14 o 
   5  -1   5        3.26        4.24      3.01 o 
   6  -1   5        3.12        3.06      5.94 o 
  -6   0   5       11.73        8.76      5.63 o 
  -5   0   5        0.33       -1.34      2.29 o 
  -4   0   5       61.42       63.00      5.00 o 
  -3   0   5        3.18        3.12      1.27 o 
  -2   0   5        1.81        0.76      0.95 o 
  -1   0   5     1043.41     1044.31     30.86 o 
   0   0   5       10.05       11.20      2.67 o 
   1   0   5      353.07      380.90     16.78 o 
   2   0   5       54.28       49.51      1.98 o 
   3   0   5       14.30       15.94      3.07 o 
   4   0   5      155.24      152.81      5.59 o 
   5   0   5        9.70        8.90      3.35 o 
  -6   1   5       30.03       33.78      6.12 o 
  -5   1   5       21.03       23.06      4.78 o 
  -4   1   5        8.01        8.06      1.72 o 
  -3   1   5      121.04      125.35      4.10 o 
  -2   1   5        0.62        0.51      0.95 o 
  -1   1   5      195.60      193.25      4.22 o 
   0   1   5      510.07      496.99     12.03 o 
   1   1   5       33.12       28.22      2.18 o 
   2   1   5        1.42        0.58      1.65 o 
   3   1   5      225.58      223.07      5.88 o 
   4   1   5        0.01        0.06      2.59 o 
   5   1   5        1.25       -2.06      3.34 o 
  -6   2   5       14.04       18.68      5.45 o 
  -5   2   5        0.12       -1.45      2.33 o 
  -4   2   5        8.29       12.47      3.07 o 
  -3   2   5       12.89       13.00      1.60 o 
  -2   2   5      332.78      311.03      6.29 o 
  -1   2   5        6.10        7.35      1.43 o 
   0   2   5      644.88      715.17     16.71 o 
   1   2   5        3.54        5.38      1.33 o 
   2   2   5       29.50       28.34      2.74 o 
   3   2   5       65.33       66.84      7.27 o 
   4   2   5       12.03       13.76      3.52 o 
   5   2   5        0.06       -2.38      3.76 o 
  -6   3   5        8.37        4.19      4.96 o 
  -5   3   5       12.60       14.47      3.19 o 
  -4   3   5       13.21       14.46      2.69 o 
  -3   3   5        0.59       -0.49      1.88 o 
  -2   3   5      229.35      233.58      3.97 o 
  -1   3   5      453.15      413.67     28.40 o 
   0   3   5      209.40      222.45     10.72 o 
   1   3   5       56.92       57.22      2.77 o 
   2   3   5      849.29      821.66     28.08 o 
   3   3   5       10.96        9.07      2.91 o 
   4   3   5        1.48        0.17      3.28 o 
  -6   4   5        0.07        5.83      5.04 o 
  -5   4   5       36.14       28.04      3.75 o 
  -4   4   5        3.74        2.14      2.43 o 
  -3   4   5        3.54        2.51      2.30 o 
  -2   4   5       20.09       24.29      4.09 o 
  -1   4   5        2.87        2.44      1.51 o 
   0   4   5       16.05       18.65      2.00 o 
   1   4   5        0.02        0.69      1.69 o 
   2   4   5       33.91       38.37      4.49 o 
   3   4   5       15.38       20.39      4.59 o 
   4   4   5       13.67       10.24      4.23 o 
  -6   5   5        4.71        0.98      3.46 o 
  -5   5   5       13.26       15.61      3.70 o 
  -4   5   5        0.46        0.40      2.61 o 
  -3   5   5       63.20       49.58      4.33 o 
  -2   5   5       13.05        7.98      2.68 o 
  -1   5   5        2.71        3.91      1.75 o 
   0   5   5       10.12       10.31      2.08 o 
   1   5   5        0.01       -0.04      2.52 o 
   2   5   5      145.76      134.46     10.67 o 
   3   5   5        5.77        3.79      5.38 o 
  -6   6   5        4.56        8.62      4.27 o 
  -5   6   5        5.50        3.82      3.37 o 
  -4   6   5        2.31       -1.10      2.90 o 
  -3   6   5        0.12       -0.62      2.76 o 
  -2   6   5        0.73       -0.39      2.55 o 
  -1   6   5        0.11        0.21      2.61 o 
   0   6   5        7.03        7.18      2.37 o 
   1   6   5        4.10        5.56      3.08 o 
   2   6   5        0.42        2.09      3.42 o 
  -5   7   5        0.12       -0.01      3.72 o 
  -4   7   5       25.71       20.23      4.30 o 
  -3   7   5       13.35       11.13      3.62 o 
  -2   7   5        0.00        0.25      4.03 o 
  -1   7   5        0.25       -0.88      3.23 o 
   0   7   5        0.79       -1.05      3.43 o 
   1   7   5        2.53        3.62      3.59 o 
  -4   8   5        7.78        6.49      4.17 o 
  -3   8   5        2.19        2.62      3.79 o 
  -2   8   5        0.36       -2.33      3.85 o 
  -1   8   5        4.14        1.92      4.12 o 
  -1  -9   6        0.00       -1.45      3.23 o 
   0  -9   6       14.40       20.94      5.45 o 
   1  -9   6        1.97        0.80      3.80 o 
   2  -9   6        1.22       -1.39      3.66 o 
   3  -9   6        0.01        0.61      4.01 o 
   4  -9   6        2.14        2.41      4.30 o 
  -2  -8   6        1.30        5.22      4.13 o 
  -1  -8   6        4.46        1.94      2.81 o 
   0  -8   6        3.96        5.51      2.62 o 
   1  -8   6        0.08       -1.01      3.15 o 
   2  -8   6        2.28        1.01      3.23 o 
   3  -8   6       15.82       14.14      3.90 o 
   4  -8   6       12.02       10.45      4.17 o 
   5  -8   6        0.50       -4.75      6.48 o 
  -3  -7   6        2.97       -0.48      3.69 o 
  -2  -7   6        0.21       -1.08      2.47 o 
  -1  -7   6       16.17       15.47      2.75 o 
   0  -7   6       27.16       29.73      3.56 o 
   1  -7   6        3.99        3.88      2.06 o 
   2  -7   6        3.34        2.97      2.70 o 
   3  -7   6        0.08       -1.18      2.64 o 
   4  -7   6        0.05        2.66      3.22 o 
   5  -7   6        0.32        1.26      5.37 o 
  -4  -6   6       16.48       20.45      4.31 o 
  -3  -6   6        3.81        3.09      3.07 o 
  -2  -6   6      322.38      310.18     12.94 o 
  -1  -6   6        0.28        0.83      1.99 o 
   0  -6   6        2.11        1.33      1.83 o 
   1  -6   6        2.12        4.86      1.91 o 
   2  -6   6        8.26        6.73      1.93 o 
   3  -6   6       17.05       14.75      3.01 o 
   4  -6   6        1.04        4.53      3.05 o 
   5  -6   6       18.91       16.94      6.17 o 
  -4  -5   6       15.55       18.61      3.83 o 
  -3  -5   6       22.76       22.44      2.91 o 
  -2  -5   6       20.96       20.73      2.69 o 
  -1  -5   6       23.57       23.47      3.05 o 
   0  -5   6        9.31        8.67      1.87 o 
   1  -5   6       14.27       17.52      2.03 o 
   2  -5   6       23.84       21.22      3.63 o 
   3  -5   6       15.81       15.27      2.22 o 
   4  -5   6        0.18        0.36      3.83 o 
   5  -5   6        8.26       10.72      5.22 o 
   6  -5   6        0.19        0.36      5.65 o 
  -5  -4   6        4.90        6.18      3.94 o 
  -4  -4   6        3.72        5.30      2.92 o 
  -3  -4   6       13.32       14.20      2.25 o 
  -2  -4   6     1643.51     1564.39     82.20 o 
  -1  -4   6        3.93        4.65      1.64 o 
   0  -4   6      716.40      733.02     16.62 o 
   1  -4   6      134.46      142.32      5.00 o 
   2  -4   6       64.82       61.77      2.79 o 
   3  -4   6        0.01        0.13      1.63 o 
   4  -4   6        2.38        2.16      3.75 o 
   5  -4   6        5.56        7.17      4.65 o 
   6  -4   6        1.82        1.44      5.65 o 
  -5  -3   6        0.15       -1.66      3.17 o 
  -4  -3   6        4.25        7.96      3.83 o 
  -3  -3   6       72.07       68.76      3.31 o 
  -2  -3   6       75.12       72.24      3.66 o 
  -1  -3   6      202.06      202.61      9.40 o 
   0  -3   6      553.80      564.48     19.32 o 
   1  -3   6        0.23        0.38      1.16 o 
   2  -3   6       77.72       77.70      6.09 o 
   3  -3   6       15.77       16.62      1.91 o 
   4  -3   6       10.95       11.70      2.70 o 
   5  -3   6        0.20        0.85      4.55 o 
   6  -3   6       23.47       33.52      7.20 o 
  -6  -2   6        5.40        5.06      4.01 o 
  -5  -2   6        7.18        9.53      3.31 o 
  -4  -2   6       12.78       11.22      2.12 o 
  -3  -2   6      111.07      109.10      4.18 o 
  -2  -2   6       68.80       61.87      4.33 o 
  -1  -2   6        9.73       13.34      1.44 o 
   0  -2   6     1298.67     1331.67     74.08 o 
   1  -2   6        2.23        2.44      1.41 o 
   2  -2   6       18.57       23.02      2.89 o 
   3  -2   6       61.49       59.67      8.16 o 
   4  -2   6        7.34        6.33      2.59 o 
   5  -2   6       29.08       32.31      4.02 o 
   6  -2   6        6.48        5.94      6.06 o 
  -6  -1   6        0.03       -1.71      3.28 o 
  -5  -1   6        0.09        1.65      2.64 o 
  -4  -1   6       84.34       84.42      3.09 o 
  -3  -1   6       36.59       38.09      2.51 o 
  -2  -1   6        6.03        7.72      1.36 o 
  -1  -1   6       22.75       21.69      2.16 o 
   0  -1   6        0.01       -0.09      0.84 o 
   1  -1   6      896.79      979.84     25.16 o 
   2  -1   6       14.29       15.15      1.86 o 
   3  -1   6        3.44        3.72      2.04 o 
   4  -1   6       62.12       65.82      4.56 o 
   5  -1   6        9.85       17.04      3.62 o 
  -6   0   6        0.64        0.23      4.96 o 
  -5   0   6        3.09        3.44      2.46 o 
  -4   0   6        4.51        5.54      1.72 o 
  -3   0   6        6.96        5.63      1.39 o 
  -2   0   6      363.89      374.87      5.67 o 
  -1   0   6      196.89      202.71      4.20 o 
   0   0   6       28.13       29.26      3.79 o 
   1   0   6      130.07      141.03      3.23 o 
   2   0   6        0.27        1.45      1.16 o 
   3   0   6       92.26       94.05      4.20 o 
   4   0   6       53.14       59.30      4.44 o 
   5   0   6       26.13       31.35      4.37 o 
  -6   1   6       16.78       12.62      5.35 o 
  -5   1   6       17.77       16.14      4.32 o 
  -4   1   6       27.94       26.48      2.34 o 
  -3   1   6       20.83       20.17      1.84 o 
  -2   1   6      319.31      298.11      3.81 o 
  -1   1   6        0.11       -0.31      1.33 o 
   0   1   6       33.54       31.24      3.03 o 
   1   1   6      996.31     1097.66     15.74 o 
   2   1   6        7.97        7.99      2.89 o 
   3   1   6       17.19       17.27      2.79 o 
   4   1   6        5.75        8.05      3.31 o 
   5   1   6       11.67       12.29      4.37 o 
  -6   2   6        0.21        0.26      4.68 o 
  -5   2   6       21.47       26.05      4.56 o 
  -4   2   6        0.00        0.17      2.15 o 
  -3   2   6        4.67        5.13      1.49 o 
  -2   2   6      313.86      304.61      8.42 o 
  -1   2   6        4.55        4.51      1.33 o 
   0   2   6      100.86       94.53      2.66 o 
   1   2   6       42.40       39.31      2.32 o 
   2   2   6       31.01       30.04      2.98 o 
   3   2   6      144.02      131.84      6.63 o 
   4   2   6       10.88        5.80      3.44 o 
   5   2   6        2.63       -1.18      6.09 o 
  -6   3   6        5.70        9.28      4.99 o 
  -5   3   6        0.00       -1.46      2.63 o 
  -4   3   6       16.86       16.68      2.83 o 
  -3   3   6        0.27       -0.78      1.92 o 
  -2   3   6       42.91       45.42      2.61 o 
  -1   3   6      120.00      109.29      4.56 o 
   0   3   6        7.39        7.41      1.61 o 
   1   3   6        2.26        2.22      1.59 o 
   2   3   6      208.05      199.12      5.89 o 
   3   3   6        0.28       -0.02      2.76 o 
   4   3   6        1.91        0.33      3.49 o 
  -6   4   6        0.20       -0.54      4.70 o 
  -5   4   6        5.40        2.66      2.91 o 
  -4   4   6        3.31        3.68      2.56 o 
  -3   4   6       38.13       39.81      3.33 o 
  -2   4   6        2.67        2.18      2.11 o 
  -1   4   6       87.91       98.39      3.38 o 
   0   4   6        3.46        6.00      1.82 o 
   1   4   6       13.93       14.81      2.61 o 
   2   4   6       51.67       55.53      4.94 o 
   3   4   6        7.05        7.99      3.57 o 
   4   4   6        1.99        4.11      6.30 o 
  -6   5   6        3.38       -1.99      3.61 o 
  -5   5   6        5.35        3.48      3.16 o 
  -4   5   6        0.02        0.70      2.66 o 
  -3   5   6       55.39       53.14      4.13 o 
  -2   5   6       66.54       53.76      7.16 o 
  -1   5   6       35.22       34.81      2.56 o 
   0   5   6       11.46        8.69      2.25 o 
   1   5   6      280.57      281.41     14.06 o 
   2   5   6        8.76        6.61      3.20 o 
   3   5   6        1.12        1.61      3.63 o 
  -6   6   6        5.73        2.89      4.09 o 
  -5   6   6        2.95        0.23      3.32 o 
  -4   6   6        0.30       -1.75      3.12 o 
  -3   6   6        8.71        9.78      3.33 o 
  -2   6   6        1.10        1.02      2.86 o 
  -1   6   6        2.05        2.92      2.91 o 
   0   6   6        0.46       -0.57      2.30 o 
   1   6   6        5.24        1.27      3.00 o 
   2   6   6        4.07       -2.80      4.63 o 
  -5   7   6        0.18        3.62      5.58 o 
  -4   7   6       19.11       24.14      7.20 o 
  -3   7   6        4.38       -3.06      4.83 o 
  -2   7   6        1.45        0.85      5.40 o 
  -1   7   6        4.62       -0.54      5.19 o 
   1   7   6       33.12       28.92      6.40 o 
  -4   8   6        0.01       -1.23      6.48 o 
  -3   8   6        0.01       -1.10      6.35 o 
  -2   8   6        0.52       -0.87      6.17 o 
  -1   8   6        2.17        1.62      6.60 o 
  -1  -9   7        1.43       -0.14      3.45 o 
   0  -9   7        0.55       -0.63      3.82 o 
   1  -9   7        9.13        8.28      4.09 o 
   2  -9   7        0.98       -0.85      3.73 o 
   3  -9   7        0.97        0.52      3.72 o 
  -2  -8   7        6.27        3.43      3.42 o 
  -1  -8   7       28.09       27.35      5.91 o 
   0  -8   7        7.06       12.32      2.96 o 
   1  -8   7       10.15       11.97      4.73 o 
   2  -8   7        0.49       -2.75      3.07 o 
   3  -8   7        6.37       10.32      3.85 o 
   4  -8   7       17.24       22.82      4.55 o 
  -3  -7   7        3.73        0.58      3.76 o 
  -2  -7   7        0.00       -2.27      2.57 o 
  -1  -7   7       50.45       52.63      3.73 o 
   0  -7   7        4.83        6.56      2.40 o 
   1  -7   7        0.21        1.02      2.03 o 
   2  -7   7        0.03       -0.78      2.60 o 
   3  -7   7        5.35        3.70      2.93 o 
   4  -7   7       32.22       33.89      4.52 o 
   5  -7   7        4.41       -1.28      5.35 o 
  -4  -6   7       19.25       17.02      4.34 o 
  -3  -6   7        8.10        8.46      3.51 o 
  -2  -6   7       16.15       19.56      2.95 o 
  -1  -6   7       18.30       16.11      2.41 o 
   0  -6   7        1.90        2.61      1.98 o 
   1  -6   7        9.33        7.22      2.02 o 
   2  -6   7       35.35       41.79      3.73 o 
   3  -6   7       10.84       10.37      3.02 o 
   4  -6   7        1.09        2.39      4.39 o 
   5  -6   7        0.06        1.85      4.99 o 
  -4  -5   7        0.94        3.08      3.38 o 
  -3  -5   7        0.03        1.10      2.18 o 
  -2  -5   7       51.10       53.60      3.40 o 
  -1  -5   7       65.18       66.35      3.25 o 
   0  -5   7       16.55       14.63      2.11 o 
   1  -5   7       33.95       34.77      2.51 o 
   2  -5   7        0.03        0.48      1.59 o 
   3  -5   7        0.08        1.38      1.88 o 
   4  -5   7        0.78        0.85      4.14 o 
   5  -5   7        5.02        7.45      4.88 o 
  -5  -4   7       16.19       12.44      4.15 o 
  -4  -4   7        3.71        4.57      3.03 o 
  -3  -4   7      546.94      542.47     23.12 o 
  -2  -4   7       10.92       11.12      2.01 o 
  -1  -4   7       33.57       31.24      2.38 o 
   0  -4   7        1.58        2.50      1.55 o 
   1  -4   7       25.57       26.76      3.05 o 
   2  -4   7       16.90       18.32      2.02 o 
   3  -4   7        8.74       10.33      3.51 o 
   4  -4   7       67.91       63.10      4.65 o 
   5  -4   7        3.86        1.88      4.86 o 
  -5  -3   7       16.41       16.72      5.96 o 
  -4  -3   7       11.69       14.13      3.16 o 
  -3  -3   7       15.91       18.23      2.45 o 
  -2  -3   7       41.44       42.08      3.34 o 
  -1  -3   7       21.58       24.56      1.98 o 
   0  -3   7       42.16       49.97      4.22 o 
   1  -3   7       25.58       22.69      2.85 o 
   2  -3   7       28.26       30.55      2.17 o 
   3  -3   7        9.62        8.83      1.78 o 
   4  -3   7       41.78       41.17      3.77 o 
   5  -3   7        6.09        6.09      5.06 o 
  -6  -2   7        4.08        1.99      3.79 o 
  -5  -2   7        1.85       -2.51      2.75 o 
  -4  -2   7       10.27        6.82      2.06 o 
  -3  -2   7     1664.41     1606.59     30.00 o 
  -2  -2   7        0.78        0.27      1.18 o 
  -1  -2   7     1071.69     1145.02     11.72 o 
   0  -2   7      216.75      219.12      6.01 o 
   1  -2   7       94.23       94.17      3.11 o 
   2  -2   7        1.52        0.96      1.34 o 
   3  -2   7        1.31        2.61      2.18 o 
   4  -2   7        9.80        9.59      5.96 o 
   5  -2   7        1.50        1.11      3.22 o 
  -6  -1   7        0.61       -0.39      5.42 o 
  -5  -1   7        3.28        5.24      3.55 o 
  -4  -1   7       29.80       32.36      2.65 o 
  -3  -1   7       55.33       56.83      2.88 o 
  -2  -1   7      142.66      136.99      3.61 o 
  -1  -1   7      611.35      645.60     16.46 o 
   0  -1   7       19.46       21.56      1.40 o 
   1  -1   7      160.89      154.93      6.43 o 
   2  -1   7       45.31       53.01      3.54 o 
   3  -1   7       17.43       17.00      2.69 o 
   4  -1   7        0.24       -1.48      2.50 o 
   5  -1   7       52.19       59.01      5.04 o 
  -6   0   7        4.16        2.72      4.88 o 
  -5   0   7        6.62        5.99      2.64 o 
  -4   0   7       39.74       34.84      2.55 o 
  -3   0   7       87.46       82.94      2.97 o 
  -2   0   7       35.27       40.97      2.44 o 
  -1   0   7      864.66      856.37      8.93 o 
   0   0   7       12.78       13.47      1.90 o 
   1   0   7       75.39       81.93      2.43 o 
   2   0   7       69.36       68.17      3.42 o 
   3   0   7       33.13       29.83      3.13 o 
   4   0   7       55.86       54.00      4.48 o 
   5   0   7        8.07       14.07      3.97 o 
  -6   1   7        0.04        4.70      4.75 o 
  -5   1   7       41.81       44.85      5.66 o 
  -4   1   7       22.74       20.37      2.21 o 
  -3   1   7        3.09        0.45      1.40 o 
  -2   1   7        2.09       -0.54      1.07 o 
  -1   1   7        0.52        1.55      1.47 o 
   0   1   7      452.11      480.38     17.96 o 
   1   1   7       28.24       30.11      2.01 o 
   2   1   7        0.74        0.88      2.09 o 
   3   1   7       42.40       44.34      3.83 o 
   4   1   7       12.52       12.35      3.35 o 
   5   1   7       11.33       14.19      4.48 o 
  -6   2   7        1.33       -0.72      4.39 o 
  -5   2   7        5.11        4.48      2.81 o 
  -4   2   7       10.12       12.13      2.66 o 
  -3   2   7       77.45       77.80      2.96 o 
  -2   2   7       36.35       39.31      2.67 o 
  -1   2   7        0.20        1.61      1.16 o 
   0   2   7       98.73       94.26      5.46 o 
   1   2   7        0.12       -0.84      1.43 o 
   2   2   7       75.22       72.87      3.93 o 
   3   2   7       68.56       60.59      4.45 o 
   4   2   7       20.67       17.70      3.96 o 
  -6   3   7        5.77        3.88      4.93 o 
  -5   3   7        9.08        5.05      3.01 o 
  -4   3   7        4.23        2.09      2.37 o 
  -3   3   7       41.92       43.46      7.86 o 
  -2   3   7        0.71        1.85      1.46 o 
  -1   3   7       20.27       23.13      2.17 o 
   0   3   7      277.13      280.54      8.65 o 
   1   3   7        0.33        0.45      1.65 o 
   2   3   7        9.20        8.94      2.68 o 
   3   3   7        4.23        6.05      3.17 o 
   4   3   7       12.95        6.09      5.89 o 
  -6   4   7        4.63        5.95      3.77 o 
  -5   4   7        0.17        0.88      2.85 o 
  -4   4   7        8.93        9.96      2.85 o 
  -3   4   7       48.54       52.89      4.05 o 
  -2   4   7        0.13       -0.13      2.12 o 
  -1   4   7        2.99        2.40      1.68 o 
   0   4   7       10.19        9.66      2.00 o 
   1   4   7       27.01       28.69      3.20 o 
   2   4   7       77.90       90.32      7.56 o 
   3   4   7        6.52        5.01      4.81 o 
  -6   5   7        0.20       -3.29      5.45 o 
  -5   5   7        0.93        2.06      4.88 o 
  -4   5   7        0.40       -1.72      4.29 o 
  -3   5   7        7.66        8.02      4.65 o 
  -2   5   7       13.92       15.27      4.83 o 
  -1   5   7        0.20       -1.95      2.16 o 
   0   5   7        0.02       -0.19      2.43 o 
   1   5   7      106.82      109.92      7.93 o 
   2   5   7        0.64        1.90      4.50 o 
   3   5   7        1.36       -0.95      5.29 o 
  -5   6   7        0.74        1.13      5.19 o 
  -4   6   7        4.48       -0.90      4.73 o 
  -3   6   7        0.19        0.15      4.81 o 
  -2   6   7        9.27        9.41      5.22 o 
  -1   6   7        3.35        6.55      4.91 o 
   0   6   7        4.43        6.74      3.10 o 
   1   6   7       23.99       20.00      5.42 o 
   2   6   7        2.30       -0.72      5.09 o 
  -5   7   7        0.09       -0.59      5.68 o 
  -4   7   7       12.59       11.82      6.53 o 
  -3   7   7        8.61        6.66      5.89 o 
  -2   7   7        4.42        6.37      5.94 o 
  -1   7   7        1.29       -0.49      5.50 o 
  -4   8   7        1.94       -2.54      6.32 o 
  -3   8   7        0.46        4.42      7.07 o 
  -2   8   7        0.26        0.41      6.78 o 
  -1   8   7        0.33       -3.37      6.84 o 
   0  -9   8        3.56        1.81      4.28 o 
   1  -9   8        7.91        9.46      4.29 o 
   2  -9   8        0.49        0.07      4.08 o 
   3  -9   8       12.40       12.13      4.42 o 
  -2  -8   8        0.24       -3.46      3.46 o 
  -1  -8   8       10.41       14.04      3.38 o 
   0  -8   8        0.28        0.44      2.68 o 
   1  -8   8       10.52        9.80      3.73 o 
   2  -8   8       23.03       19.05      3.86 o 
   3  -8   8       25.28       26.33      4.46 o 
   4  -8   8        0.23        1.04      3.93 o 
  -3  -7   8        1.05        0.51      4.00 o 
  -2  -7   8        2.85        1.88      2.98 o 
  -1  -7   8        0.70        0.78      2.46 o 
   0  -7   8       27.92       33.12      3.31 o 
   1  -7   8        2.02        1.80      2.16 o 
   2  -7   8        1.50       -0.57      2.69 o 
   3  -7   8      280.98      290.42      9.17 o 
   4  -7   8        0.04       -1.94      3.22 o 
   5  -7   8        7.40        4.27      6.22 o 
  -4  -6   8       44.46       45.70      5.31 o 
  -3  -6   8        7.04        6.40      2.89 o 
  -2  -6   8       55.51       63.35      4.02 o 
  -1  -6   8       28.07       29.02      2.86 o 
   0  -6   8       25.76       25.99      2.75 o 
   1  -6   8        2.28        2.29      1.96 o 
   2  -6   8       10.90       12.61      2.66 o 
   3  -6   8       67.09       71.90      5.09 o 
   4  -6   8       26.54       20.36      5.42 o 
   5  -6   8        2.57        2.88      5.45 o 
  -4  -5   8        3.92        2.67      3.50 o 
  -3  -5   8        0.01       -0.12      2.22 o 
  -2  -5   8      113.19      120.69      9.91 o 
  -1  -5   8        7.72        8.87      2.10 o 
   0  -5   8        3.66        2.17      1.81 o 
   1  -5   8        0.15        0.59      1.69 o 
   2  -5   8        5.61        7.95      2.02 o 
   3  -5   8      107.12      108.32      4.09 o 
   4  -5   8       10.04       10.33      4.60 o 
   5  -5   8       55.53       56.03      7.66 o 
  -5  -4   8       16.30       20.31      5.95 o 
  -4  -4   8       19.97       22.29      3.72 o 
  -3  -4   8       14.86       13.14      2.50 o 
  -2  -4   8       42.84       45.94      3.01 o 
  -1  -4   8       19.29       18.08      2.15 o 
   0  -4   8       20.31       18.60      2.02 o 
   1  -4   8       66.37       68.15      3.68 o 
   2  -4   8        0.03       -0.32      1.64 o 
   3  -4   8        2.60        0.78      1.86 o 
   4  -4   8        0.02       -1.83      2.63 o 
   5  -4   8        1.51        0.54      4.75 o 
  -5  -3   8        0.13       -0.38      3.41 o 
  -4  -3   8        0.85       -0.63      2.05 o 
  -3  -3   8       81.05       88.16      5.43 o 
  -2  -3   8       84.80       81.08      3.58 o 
  -1  -3   8        6.61        4.85      1.65 o 
   0  -3   8      108.68      111.94      3.32 o 
   1  -3   8        2.67       -0.60      1.41 o 
   2  -3   8        0.06        0.42      1.55 o 
   3  -3   8        0.95        2.68      2.31 o 
   4  -3   8        0.26       -0.07      2.72 o 
   5  -3   8        0.42        0.67      4.81 o 
  -5  -2   8        1.23        1.75      3.04 o 
  -4  -2   8      467.27      466.69      8.72 o 
  -3  -2   8        8.78        9.16      1.99 o 
  -2  -2   8       91.71       91.05      3.07 o 
  -1  -2   8        0.09        1.35      1.33 o 
   0  -2   8       33.55       33.61      2.59 o 
   1  -2   8       24.53       25.96      2.60 o 
   2  -2   8       29.80       34.44      2.35 o 
   3  -2   8      127.45      109.39      4.76 o 
   4  -2   8        8.19        6.75      2.93 o 
   5  -2   8        0.24        1.92      3.62 o 
  -6  -1   8        9.87       18.17      6.37 o 
  -5  -1   8        2.05        0.61      2.81 o 
  -4  -1   8        4.47        6.12      2.03 o 
  -3  -1   8       30.15       31.59      2.38 o 
  -2  -1   8       24.09       24.37      1.92 o 
  -1  -1   8       96.56       99.53      4.14 o 
   0  -1   8        7.57        4.54      1.76 o 
   1  -1   8       28.92       29.63      2.01 o 
   2  -1   8       25.15       22.63      1.98 o 
   3  -1   8      107.95      101.77      4.71 o 
   4  -1   8       24.10       29.31      3.72 o 
   5  -1   8        0.06       -0.78      3.55 o 
  -6   0   8        0.08       -1.93      5.70 o 
  -5   0   8        9.67       11.44      2.53 o 
  -4   0   8      829.39      807.60     10.89 o 
  -3   0   8        4.30        3.21      1.50 o 
  -2   0   8      499.92      482.22      5.12 o 
  -1   0   8      100.54      113.60      3.99 o 
   0   0   8       42.01       43.28      3.17 o 
   1   0   8       12.30        8.82      1.40 o 
   2   0   8        0.48        0.13      1.91 o 
   3   0   8        7.98        7.66      2.55 o 
   4   0   8        0.37       -0.60      2.89 o 
   5   0   8        9.30        8.17      5.78 o 
  -6   1   8        1.09        2.62      4.68 o 
  -5   1   8        7.14        7.51      2.95 o 
  -4   1   8       14.93       15.89      2.15 o 
  -3   1   8       57.07       57.04      2.59 o 
  -2   1   8      243.68      233.42      7.46 o 
  -1   1   8        7.52       10.03      2.06 o 
   0   1   8      141.82      146.45      7.86 o 
   1   1   8       22.94       27.01      2.00 o 
   2   1   8       17.60       16.07      2.64 o 
   3   1   8        2.04        2.36      2.66 o 
   4   1   8       58.13       65.71      7.69 o 
  -6   2   8        1.66        2.11      4.83 o 
  -5   2   8       13.89        9.33      4.11 o 
  -4   2   8       52.30       54.99      5.47 o 
  -3   2   8       34.48       34.03      3.19 o 
  -2   2   8      172.01      165.91      6.34 o 
  -1   2   8       10.44        8.67      2.31 o 
   0   2   8       81.67       80.34      4.22 o 
   1   2   8       35.55       40.67      3.20 o 
   2   2   8       59.79       54.53      5.94 o 
   3   2   8       51.11       57.09      6.61 o 
   4   2   8        6.08       10.10      5.27 o 
  -5   3   8        5.58        3.75      4.68 o 
  -4   3   8        0.90        1.75      3.80 o 
  -3   3   8        5.65        3.88      4.06 o 
  -2   3   8        0.29        0.38      2.16 o 
  -1   3   8      125.31      138.92      6.54 o 
   0   3   8       27.87       24.84      2.94 o 
   1   3   8        0.08       -0.26      3.24 o 
   2   3   8        9.29        7.30      4.01 o 
   3   3   8        6.04        5.78      4.55 o 
  -6   4   8        2.29        3.39      5.78 o 
  -5   4   8        4.20        8.27      5.35 o 
  -4   4   8        8.24        8.66      4.75 o 
  -3   4   8        1.48        3.44      4.29 o 
  -2   4   8        4.58        4.78      3.75 o 
  -1   4   8       28.07       30.12      5.69 o 
   0   4   8        0.14        0.09      2.40 o 
   1   4   8       44.73       46.47      5.63 o 
   2   4   8       52.17       55.06      6.81 o 
   3   4   8        9.68        6.81      5.22 o 
  -6   5   8        1.43        4.34      6.45 o 
  -5   5   8        1.16        0.82      5.01 o 
  -4   5   8        4.20       -0.36      5.11 o 
  -3   5   8        1.90       -0.39      4.65 o 
  -2   5   8        7.99        3.93      4.83 o 
  -1   5   8       49.69       60.84      6.69 o 
   0   5   8        0.18       -1.48      2.60 o 
   1   5   8        4.01        2.00      4.24 o 
   2   5   8        1.33        4.16      4.96 o 
  -5   6   8        4.52        0.21      5.99 o 
  -4   6   8        3.55        1.64      5.27 o 
  -3   6   8        0.01       -0.67      5.55 o 
  -2   6   8        0.93       -1.18      5.45 o 
  -1   6   8        1.29       -2.75      4.96 o 
   1   6   8       30.85       38.07      6.58 o 
  -4   7   8        1.27        0.18      5.81 o 
  -3   7   8        1.51        1.23      6.14 o 
  -2   7   8        0.18       -1.75      6.12 o 
  -1   7   8        0.57        2.08      6.19 o 
   0  -9   9        0.94        0.98      4.18 o 
   1  -9   9        4.97        1.89      4.29 o 
   2  -9   9        9.75       11.94      4.61 o 
   3  -9   9        0.03       -0.88      5.23 o 
  -2  -8   9        5.48        6.06      3.77 o 
  -1  -8   9        0.68       -0.22      3.09 o 
   0  -8   9        5.69        7.83      3.03 o 
   1  -8   9        3.29        8.09      5.73 o 
   2  -8   9        0.24       -0.65      3.37 o 
   3  -8   9        6.95        6.43      3.77 o 
   4  -8   9       11.73       12.36      4.39 o 
  -3  -7   9        1.83        4.49      4.14 o 
  -2  -7   9        9.10        8.69      3.29 o 
  -1  -7   9       16.73       21.46      3.29 o 
   0  -7   9       32.14       34.34      3.36 o 
   1  -7   9        0.61        0.24      2.26 o 
   2  -7   9       35.72       37.49      5.36 o 
   3  -7   9       27.05       23.17      3.93 o 
   4  -7   9        2.35        0.49      5.11 o 
  -3  -6   9        0.09       -0.46      2.73 o 
  -2  -6   9       30.67       35.45      3.49 o 
  -1  -6   9        2.13        2.55      2.40 o 
   0  -6   9       24.90       24.96      2.78 o 
   1  -6   9       49.92       48.32      3.27 o 
   2  -6   9       89.76       86.63      4.73 o 
   3  -6   9        2.67        1.39      2.80 o 
   4  -6   9        1.80        1.62      4.96 o 
   5  -6   9        0.64       -1.34      5.76 o 
  -4  -5   9        0.56       -3.36      3.48 o 
  -3  -5   9        3.50        2.72      2.48 o 
  -2  -5   9        0.03        2.92      2.21 o 
  -1  -5   9       54.70       50.36      5.44 o 
   0  -5   9        1.01       -1.77      1.77 o 
   1  -5   9        0.75       -0.54      1.82 o 
   2  -5   9      883.67      832.53     28.12 o 
   3  -5   9        3.74        2.78      2.15 o 
   4  -5   9       28.37       27.51      5.71 o 
   5  -5   9        0.24        2.29      5.60 o 
  -5  -4   9       54.07       60.16      5.88 o 
  -4  -4   9        5.66        4.58      3.14 o 
  -3  -4   9       47.40       53.31      3.52 o 
  -2  -4   9       52.00       48.36      4.34 o 
  -1  -4   9       31.85       36.85      2.67 o 
   0  -4   9        1.47        2.50      1.71 o 
   1  -4   9       10.97       11.44      2.18 o 
   2  -4   9      175.68      174.31     11.63 o 
   3  -4   9       67.88       61.59      7.36 o 
   4  -4   9        6.86        8.32      3.21 o 
   5  -4   9        0.98        4.03      5.47 o 
  -5  -3   9        2.73       -2.35      3.38 o 
  -4  -3   9        0.09       -0.66      2.22 o 
  -3  -3   9      146.57      147.46      7.05 o 
  -2  -3   9        3.32        2.02      1.77 o 
  -1  -3   9       27.85       23.86      2.16 o 
   0  -3   9        0.17        0.05      1.51 o 
   1  -3   9        0.40        0.16      1.51 o 
   2  -3   9      264.12      256.69      8.08 o 
   3  -3   9       18.89       13.39      2.83 o 
   4  -3   9      153.72      140.45      6.21 o 
   5  -3   9        0.16       -0.16      3.63 o 
  -5  -2   9       20.98       21.01      4.02 o 
  -4  -2   9        1.52        2.94      2.24 o 
  -3  -2   9       36.01       36.38      2.70 o 
  -2  -2   9       28.87       29.34      2.20 o 
  -1  -2   9       19.14       20.39      1.92 o 
   0  -2   9       75.28       71.63      5.55 o 
   1  -2   9       45.76       44.08      2.59 o 
   2  -2   9        4.06        5.88      1.70 o 
   3  -2   9        0.50       -0.71      2.31 o 
   4  -2   9        1.92        3.68      2.94 o 
   5  -2   9        9.40       16.81      6.09 o 
  -5  -1   9        0.78        1.02      2.51 o 
  -4  -1   9       72.16       74.04      3.73 o 
  -3  -1   9       57.66       56.13      3.47 o 
  -2  -1   9        0.47        2.00      1.99 o 
  -1  -1   9      126.37      121.32      4.43 o 
   0  -1   9        6.71        1.96      2.49 o 
   1  -1   9        3.76        1.87      2.09 o 
   2  -1   9        0.05       -1.16      3.26 o 
   3  -1   9        2.50        1.72      4.14 o 
   4  -1   9        2.28        0.21      4.24 o 
   5  -1   9        0.44       -2.62      5.65 o 
  -5   0   9      208.84      235.38     19.30 o 
  -4   0   9        0.23       -0.63      1.85 o 
  -3   0   9       58.68       64.75      5.16 o 
  -2   0   9        0.29        1.14      1.88 o 
  -1   0   9       15.47       13.81      2.29 o 
   0   0   9       27.39       23.25      2.65 o 
   1   0   9       54.87       50.89      3.57 o 
   2   0   9      115.90      100.47      7.11 o 
   3   0   9       11.30        8.66      4.09 o 
   4   0   9        1.64        1.26      4.88 o 
  -5   1   9        0.46        0.72      4.45 o 
  -4   1   9        7.84       10.45      2.73 o 
  -3   1   9       10.90       11.25      2.50 o 
  -2   1   9       72.99       68.45      5.15 o 
  -1   1   9        2.62        0.92      1.91 o 
   0   1   9       11.71       10.50      2.26 o 
   1   1   9        8.09        6.65      2.45 o 
   3   1   9       31.41       28.48      5.30 o 
   4   1   9        0.01       -3.93      4.88 o 
  -5   2   9      239.80      288.92     12.45 o 
  -4   2   9        2.76       -0.13      3.80 o 
  -3   2   9      104.83       92.42      5.46 o 
  -2   2   9       16.84       23.50      5.10 o 
  -1   2   9        3.54        1.78      2.31 o 
   0   2   9       12.37       14.98      2.85 o 
   1   2   9        1.21        0.92      2.31 o 
   2   2   9        2.92        1.59      3.88 o 
   3   2   9        0.02       -0.10      4.09 o 
   4   2   9        7.29        1.49      5.68 o 
  -6   3   9        1.56        4.24      6.14 o 
  -5   3   9        2.44        5.35      4.73 o 
  -4   3   9       19.88       13.06      4.76 o 
  -3   3   9       49.80       52.72      6.10 o 
  -2   3   9        0.31        0.98      2.37 o 
  -1   3   9       50.03       50.47      4.02 o 
   0   3   9        1.04        2.85      2.30 o 
   1   3   9       13.58       16.78      4.55 o 
   2   3   9        0.96        1.41      3.73 o 
   3   3   9       31.06       31.95      6.17 o 
  -6   4   9        5.02        1.98      6.27 o 
  -5   4   9       15.49       22.75      6.48 o 
  -4   4   9       17.93       14.01      5.17 o 
  -3   4   9       20.27       24.29      5.60 o 
  -2   4   9        1.71       -0.87      3.80 o 
  -1   4   9       37.99       49.06      4.21 o 
   0   4   9        9.02       10.04      3.19 o 
   1   4   9       45.36       49.04      6.17 o 
   2   4   9       23.25       30.18      6.19 o 
   3   4   9        2.66        0.75      5.55 o 
  -5   5   9        0.04       -0.72      5.19 o 
  -4   5   9        9.70       -0.10      4.88 o 
  -3   5   9        0.04       -2.60      4.57 o 
  -2   5   9       28.09       31.70      6.20 o 
  -1   5   9       11.57       17.04      5.63 o 
   0   5   9        0.23        2.13      3.85 o 
   1   5   9        0.52       -0.46      4.06 o 
   2   5   9        1.21        3.03      5.01 o 
  -5   6   9        0.88        1.46      6.19 o 
  -4   6   9        0.07       -5.06      5.06 o 
  -3   6   9        3.77        5.50      6.06 o 
  -2   6   9        3.37        8.12      5.96 o 
  -1   6   9        0.04       -5.32      5.32 o 
   1   6   9       23.83       23.75      6.17 o 
  -4   7   9        1.09       -4.21      6.27 o 
  -3   7   9        2.00        3.70      6.71 o 
  -2   7   9        7.63        3.11      6.78 o 
  -1   7   9        0.57       -0.10      6.86 o 
   1  -9  10       26.74       31.55      5.23 o 
   2  -9  10        1.19        3.73      4.43 o 
  -1  -8  10        0.02       -3.28      3.28 o 
   0  -8  10        0.06        1.47      3.03 o 
   1  -8  10        0.61       -0.97      2.86 o 
   2  -8  10        6.26        7.00      3.91 o 
   3  -8  10       10.84       12.99      4.24 o 
  -2  -7  10       24.48       30.23      4.09 o 
  -1  -7  10        2.74        4.09      3.10 o 
   0  -7  10       14.52       13.45      2.95 o 
   1  -7  10       56.21       55.77      3.88 o 
   2  -7  10        0.13       -0.06      3.04 o 
   3  -7  10       23.04       26.09      4.52 o 
   4  -7  10        1.02        5.45      5.70 o 
  -3  -6  10       16.27       16.35      3.00 o 
  -2  -6  10        1.04       -0.08      2.61 o 
  -1  -6  10       16.76       15.96      2.92 o 
   0  -6  10        0.59       -1.15      2.17 o 
   1  -6  10        2.53       -0.15      2.11 o 
   2  -6  10       37.02       41.10      5.29 o 
   3  -6  10       31.94       28.57      3.94 o 
   4  -6  10        3.19        9.38      5.35 o 
  -4  -5  10        2.78        2.02      5.08 o 
  -3  -5  10        2.73        3.95      2.65 o 
  -2  -5  10       53.74       58.86      4.72 o 
  -1  -5  10       69.67       63.96      3.79 o 
   0  -5  10        0.15       -0.71      1.89 o 
   1  -5  10       71.94       75.10      3.69 o 
   2  -5  10       44.96       41.86      3.09 o 
   3  -5  10       14.27       13.14      2.61 o 
   4  -5  10        0.09       -4.19      4.19 o 
  -4  -4  10        1.12       -0.34      2.59 o 
  -3  -4  10       46.92       51.08      5.85 o 
  -2  -4  10        6.43       11.16      2.35 o 
  -1  -4  10       43.61       40.60      2.96 o 
   0  -4  10       47.70       45.30      4.08 o 
   1  -4  10      203.63      194.48      8.21 o 
   2  -4  10        9.16        7.34      2.11 o 
   3  -4  10        7.31        6.96      2.94 o 
   4  -4  10        2.97        2.93      4.75 o 
  -5  -3  10        0.02       -0.36      5.24 o 
  -4  -3  10        2.21        6.01      3.13 o 
  -3  -3  10        4.34        3.07      2.13 o 
  -2  -3  10       64.47       57.37      4.27 o 
  -1  -3  10        0.01        2.63      2.43 o 
   0  -3  10        0.47       -1.59      2.09 o 
   1  -3  10     1678.53     1600.25    154.62 o 
   2  -3  10       27.32       34.94      8.05 o 
   3  -3  10       60.96       57.15      7.02 o 
   4  -3  10        1.82        3.47      4.68 o 
   5  -3  10        3.75        1.00      5.99 o 
  -5  -2  10        3.94       12.13      5.37 o 
  -4  -2  10       18.50       21.19      3.63 o 
  -3  -2  10       39.17       39.57      3.66 o 
  -2  -2  10       15.65       14.67      2.75 o 
  -1  -2  10        0.73       -0.96      1.89 o 
   0  -2  10       10.15       10.31      2.35 o 
   1  -2  10      239.18      258.71      8.54 o 
   2  -2  10       96.24       92.11      4.72 o 
   3  -2  10       13.72        8.89      4.55 o 
   4  -2  10        0.66       -2.00      4.65 o 
   5  -2  10        2.70        5.14      6.04 o 
  -5  -1  10        0.65        1.41      3.23 o 
  -4  -1  10      104.17      107.49      5.35 o 
  -3  -1  10        0.01       -1.93      2.44 o 
  -2  -1  10       24.37       21.64      2.90 o 
  -1  -1  10        2.62        1.56      2.18 o 
   0  -1  10        0.03       -0.26      1.98 o 
   1  -1  10      362.19      336.27      9.48 o 
   2  -1  10       29.95       24.06      5.04 o 
   3  -1  10      212.59      188.18      9.49 o 
   4  -1  10        0.22       -1.26      4.96 o 
  -5   0  10        1.61        5.83      4.81 o 
  -4   0  10       14.58       14.82      3.09 o 
  -3   0  10        7.22       10.98      2.69 o 
  -2   0  10       11.12       14.30      2.71 o 
  -1   0  10       41.54       40.21      3.36 o 
   0   0  10       91.32       89.87      5.92 o 
   1   0  10        5.42        8.23      2.39 o 
   2   0  10        0.21        0.33      3.67 o 
   3   0  10        2.12        2.96      4.14 o 
   4   0  10        9.18       14.39      5.73 o 
  -5   1  10       42.74       46.31      7.07 o 
  -4   1  10       22.75       26.04      5.84 o 
  -3   1  10        4.88        1.46      2.38 o 
  -2   1  10       43.38       46.89      3.77 o 
  -1   1  10        6.87        6.03      2.25 o 
   0   1  10        5.68        4.74      2.30 o 
   1   1  10        5.23        3.33      2.54 o 
   2   1  10        2.14        2.18      3.85 o 
   3   1  10        4.24        1.54      4.50 o 
   4   1  10        1.83        1.67      5.37 o 
  -5   2  10        1.69        9.97      5.19 o 
  -4   2  10       18.39       23.67      5.45 o 
  -3   2  10        0.16       -1.98      2.38 o 
  -2   2  10        4.60        4.30      2.55 o 
  -1   2  10       14.81       13.52      2.95 o 
   0   2  10       42.96       46.45      3.77 o 
   1   2  10       47.12       40.89      5.43 o 
   2   2  10       10.66        8.20      4.45 o 
   3   2  10        3.23        6.19      5.22 o 
  -6   3  10        0.01       -1.77      5.83 o 
  -5   3  10        0.29       -2.00      4.55 o 
  -4   3  10        3.18        5.24      4.65 o 
  -3   3  10       27.70       33.42      5.71 o 
  -2   3  10        0.17       -1.74      2.49 o 
  -1   3  10        5.55        6.30      2.68 o 
   0   3  10        0.00       -1.43      2.37 o 
   1   3  10       38.15       40.85      5.63 o 
   2   3  10       15.37       17.19      5.19 o 
   3   3  10        0.27        0.62      4.93 o 
  -5   4  10        0.50       -4.65      4.88 o 
  -4   4  10       11.40       10.38      5.60 o 
  -3   4  10        3.89        1.90      4.75 o 
  -2   4  10        0.36        2.08      4.29 o 
  -1   4  10        2.75        7.22      2.78 o 
   0   4  10        1.54        1.93      2.88 o 
   1   4  10        0.20        0.41      4.09 o 
   2   4  10        0.12       -1.64      5.01 o 
  -5   5  10        5.33        4.37      5.88 o 
  -4   5  10        8.31        9.10      6.32 o 
  -3   5  10        0.14        0.57      5.40 o 
  -2   5  10       13.69       19.97      6.12 o 
  -1   5  10        1.17       -1.03      5.24 o 
   0   5  10        6.13        9.07      4.52 o 
   1   5  10        0.10       -3.16      4.65 o 
  -4   6  10        1.56        2.00      6.63 o 
  -3   6  10        0.19        0.87      6.04 o 
  -2   6  10       11.30        9.51      6.37 o 
  -1   6  10        1.42       -2.67      6.09 o 
  -3   7  10        6.01        1.54      7.04 o 
  -2   7  10        3.45       -1.34      6.96 o 
  -1  -8  11        3.15        5.93      3.66 o 
   0  -8  11        1.71        0.30      3.12 o 
   1  -8  11        0.21       -1.99      2.87 o 
   2  -8  11        0.29        0.98      5.05 o 
   3  -8  11        0.13        0.13      4.20 o 
  -2  -7  11        1.05       -0.13      3.50 o 
  -1  -7  11        6.06        1.42      3.02 o 
   0  -7  11       92.72       83.02      4.77 o 
   1  -7  11        0.41       -0.61      2.64 o 
   2  -7  11        8.13       10.93      2.88 o 
   3  -7  11        2.02       -1.53      3.40 o 
  -3  -6  11       11.19       22.65      4.89 o 
  -2  -6  11        2.04       -0.47      2.71 o 
  -1  -6  11        3.46        2.52      2.59 o 
   0  -6  11        0.82       -0.39      2.38 o 
   1  -6  11       11.45       11.11      2.59 o 
   2  -6  11       36.60       30.44      3.88 o 
   3  -6  11        2.22        1.21      4.45 o 
  -4  -5  11        0.88        5.58      5.58 o 
  -3  -5  11       35.45       36.47      4.67 o 
  -2  -5  11        6.97        6.03      3.27 o 
  -1  -5  11       23.43       21.44      3.50 o 
   0  -5  11      185.50      169.25      6.77 o 
   1  -5  11        0.04        2.61      2.68 o 
   2  -5  11       44.58       51.23      4.72 o 
   3  -5  11        1.99        2.54      4.78 o 
  -4  -4  11       24.34       29.85      4.68 o 
  -3  -4  11        2.26        9.27      4.74 o 
  -2  -4  11       24.71       19.85      3.41 o 
  -1  -4  11       16.68       23.24      3.31 o 
   0  -4  11       10.79       11.91      2.94 o 
   1  -4  11      105.37      112.90     14.67 o 
   2  -4  11       58.87       58.87      4.97 o 
   3  -4  11       11.92       19.89      5.50 o 
   4  -4  11        5.41        6.14      5.50 o 
  -5  -3  11        1.43        0.10      5.65 o 
  -4  -3  11        0.00       -1.11      3.08 o 
  -3  -3  11       84.13       90.65      5.34 o 
  -2  -3  11       78.75       63.38      4.58 o 
  -1  -3  11        4.68        2.83      2.51 o 
   0  -3  11       81.27       83.86      8.61 o 
   1  -3  11       59.37       54.17      4.42 o 
   2  -3  11       43.10       48.25      9.63 o 
   3  -3  11        2.91       -0.95      4.45 o 
   4  -3  11       52.36       67.50      7.77 o 
  -5  -2  11        1.20        1.36      4.93 o 
  -4  -2  11       28.77       32.54      4.23 o 
  -3  -2  11        6.90       10.78      3.03 o 
  -2  -2  11       37.55       30.44      4.04 o 
  -1  -2  11       14.11       13.86      2.84 o 
   0  -2  11      223.00      219.63      8.59 o 
   1  -2  11       14.33       14.47      2.97 o 
   2  -2  11       13.89       16.60      4.70 o 
   3  -2  11       12.32        3.62      4.60 o 
   4  -2  11        3.26        6.66      5.27 o 
  -5  -1  11        0.50        1.76      3.41 o 
  -4  -1  11       10.63       10.49      3.28 o 
  -3  -1  11       40.03       38.58      3.65 o 
  -2  -1  11        0.03        1.33      2.38 o 
  -1  -1  11        0.46       -0.71      2.28 o 
   0  -1  11     1483.00     1415.06     87.12 o 
   1  -1  11       43.13       50.98      7.26 o 
   2  -1  11       69.35       58.45      6.77 o 
   3  -1  11        4.87        6.78      4.93 o 
   4  -1  11        4.18        4.86      5.55 o 
  -5   0  11        3.69        3.73      5.17 o 
  -4   0  11       16.41       16.80      3.41 o 
  -3   0  11        2.50        1.62      2.48 o 
  -2   0  11        3.41        3.22      2.44 o 
  -1   0  11       11.52        9.82      2.70 o 
   0   0  11      134.81      126.95      5.05 o 
   1   0  11       61.37       53.39      3.99 o 
   2   0  11       15.42       10.28      4.88 o 
   3   0  11        0.26        2.42      4.55 o 
   4   0  11        4.91        9.51      5.86 o 
  -5   1  11       45.21       59.22      7.95 o 
  -4   1  11        0.82        0.98      4.39 o 
  -3   1  11        4.01        5.78      2.31 o 
  -2   1  11        6.88        8.09      2.66 o 
  -1   1  11        0.52        0.87      2.30 o 
   0   1  11      215.60      217.23     12.03 o 
   1   1  11       33.94       27.64      5.22 o 
   2   1  11      137.58      113.73      8.50 o 
   3   1  11        0.35       -2.83      4.81 o 
  -5   2  11        3.33        2.24      5.22 o 
  -4   2  11        0.38        3.39      4.78 o 
  -3   2  11        4.19        0.72      4.34 o 
  -2   2  11       18.34       18.87      3.18 o 
  -1   2  11       45.00       54.27      4.33 o 
   0   2  11        3.47        4.86      2.80 o 
   1   2  11        0.18       -1.75      3.80 o 
   2   2  11        1.52        2.75      4.32 o 
   3   2  11        6.29       12.16      5.78 o 
  -5   3  11        5.81        4.14      6.14 o 
  -4   3  11        3.86        1.82      4.70 o 
  -3   3  11        5.59        8.76      5.11 o 
  -2   3  11        1.97        4.13      2.84 o 
  -1   3  11        3.47       -0.53      2.61 o 
   0   3  11        5.89        5.44      2.82 o 
   1   3  11        0.08       -1.70      3.91 o 
   2   3  11        3.27        5.45      5.27 o 
  -5   4  11        3.78        5.58      5.78 o 
  -4   4  11        0.72        1.28      5.22 o 
  -3   4  11        0.76       -4.50      4.91 o 
  -2   4  11        5.41       10.46      5.76 o 
  -1   4  11       16.97       12.59      3.27 o 
   0   4  11       10.01        4.29      4.34 o 
   1   4  11        6.16        7.02      4.83 o 
   2   4  11        2.27        5.73      5.99 o 
  -5   5  11        1.17        1.95      6.17 o 
  -4   5  11        7.09        0.95      5.89 o 
  -3   5  11        0.08       -3.65      5.83 o 
  -2   5  11        2.21        7.68      6.04 o 
  -1   5  11        1.22       -0.23      5.83 o 
   0   5  11        5.55        9.25      5.09 o 
   1   5  11        3.00        2.03      5.19 o 
  -4   6  11        1.03       -0.77      6.89 o 
  -3   6  11        0.63       -0.62      6.91 o 
  -2   6  11        0.12       -0.03      6.55 o 
  -1   6  11        0.72        5.96      6.94 o 
   0  -8  12        1.28       -0.42      4.42 o 
   1  -8  12        1.46       -3.79      3.79 o 
   2  -8  12        6.80        3.37      5.78 o 
  -2  -7  12        4.76       10.87      4.57 o 
  -1  -7  12        0.26        0.68      3.87 o 
   0  -7  12        0.11       -3.04      3.57 o 
   1  -7  12        1.01       -0.38      3.74 o 
   2  -7  12       23.13       24.65      4.36 o 
   3  -7  12        5.77        3.26      5.50 o 
  -3  -6  12       18.35       17.34      4.87 o 
  -2  -6  12       11.06       15.32      4.04 o 
  -1  -6  12        1.58        0.90      3.33 o 
   0  -6  12        4.01        2.88      5.97 o 
   1  -6  12        1.39        1.01      3.22 o 
   2  -6  12        1.65        1.65      4.52 o 
   3  -6  12       36.69       31.75      6.58 o 
  -3  -5  12        2.83        6.64      3.94 o 
  -2  -5  12        9.44       11.57      3.67 o 
  -1  -5  12      179.34      155.10      6.71 o 
   0  -5  12        0.02       -0.91      2.81 o 
   1  -5  12        8.32        8.67      3.40 o 
   2  -5  12        5.23        3.88      3.25 o 
   3  -5  12        0.89        0.90      5.14 o 
  -4  -4  12       13.39       14.12      4.31 o 
  -3  -4  12        7.80        9.75      3.65 o 
  -2  -4  12        3.80        2.40      2.96 o 
  -1  -4  12        0.70       -0.81      2.73 o 
   0  -4  12       11.58       11.17      3.24 o 
   1  -4  12       84.07       74.53      5.28 o 
   2  -4  12        8.93       12.40      3.47 o 
   3  -4  12       10.84       11.15      5.35 o 
   4  -4  12        3.50        9.56      6.04 o 
  -4  -3  12       26.71       31.03      4.65 o 
  -3  -3  12        9.09        9.41      3.39 o 
  -2  -3  12       20.67       22.54      3.44 o 
  -1  -3  12      276.30      208.89     19.50 o 
   0  -3  12        5.19        5.93      2.59 o 
   1  -3  12       49.44       55.67      4.53 o 
   2  -3  12        4.61        7.35      4.81 o 
   3  -3  12        0.60        0.93      5.09 o 
   4  -3  12        2.11        4.16      5.81 o 
  -5  -2  12       19.34       17.63      4.43 o 
  -4  -2  12        3.67        3.90      3.24 o 
  -3  -2  12       17.00       17.64      3.43 o 
  -2  -2  12       17.87       19.22      3.34 o 
  -1  -2  12       14.84       12.61      2.86 o 
   0  -2  12      143.23      144.16     11.33 o 
   1  -2  12       64.58       67.05      4.94 o 
   2  -2  12       15.91       20.15      5.50 o 
   3  -2  12        5.00        7.92      4.96 o 
   4  -2  12        5.37       11.51      6.37 o 
  -5  -1  12        0.79       -5.37      5.37 o 
  -4  -1  12       58.66       57.04      4.73 o 
  -3  -1  12       44.07       43.82      4.18 o 
  -2  -1  12        7.50        7.87      2.73 o 
  -1  -1  12       55.72       52.85      4.31 o 
   0  -1  12       74.61       67.98      4.68 o 
   1  -1  12       55.17       57.91      4.39 o 
   2  -1  12        7.14        5.27      4.52 o 
   3  -1  12       62.08       71.01      8.02 o 
   4  -1  12       12.31       15.65      6.37 o 
  -5   0  12        7.27        8.25      5.68 o 
  -4   0  12        3.81        3.47      3.04 o 
  -3   0  12       16.00       13.70      3.11 o 
  -2   0  12        1.93        0.18      2.47 o 
  -1   0  12      104.83       97.98      5.02 o 
   0   0  12       12.53       15.80      2.99 o 
   1   0  12       12.81       12.39      4.52 o 
   2   0  12       26.42       21.72      5.42 o 
   3   0  12        3.69       -0.13      4.83 o 
  -5   1  12        9.34       16.96      6.17 o 
  -4   1  12       13.59       11.10      5.27 o 
  -3   1  12        0.91        0.89      2.77 o 
  -2   1  12        0.88        1.27      2.60 o 
  -1   1  12      633.08      634.13     41.96 o 
   0   1  12       15.74       17.37      3.34 o 
   1   1  12       40.50       38.85      5.76 o 
   2   1  12        3.90        5.55      4.88 o 
   3   1  12        3.18        2.70      5.42 o 
  -5   2  12        4.51        2.57      5.50 o 
  -4   2  12        0.64        2.26      5.37 o 
  -3   2  12        2.28        1.70      4.73 o 
  -2   2  12        6.75        8.52      3.11 o 
  -1   2  12       32.56       37.69      5.36 o 
   0   2  12       17.95       21.11      5.92 o 
   1   2  12       11.41       13.24      4.91 o 
   2   2  12        0.17       -2.16      4.86 o 
  -5   3  12        1.21        0.26      5.47 o 
  -4   3  12        0.03        0.10      5.16 o 
  -3   3  12        5.80        9.25      5.68 o 
  -2   3  12        2.88        3.78      4.75 o 
  -1   3  12       67.59       75.77     10.97 o 
   0   3  12       19.69       24.90      3.88 o 
   1   3  12       42.64       38.90      6.53 o 
   2   3  12        0.37       -2.96      5.45 o 
  -5   4  12        0.01       -3.55      5.73 o 
  -4   4  12        2.11        1.18      5.45 o 
  -3   4  12        6.27        2.54      5.65 o 
  -2   4  12       11.61        9.64      5.81 o 
  -1   4  12        0.73        3.80      5.40 o 
   0   4  12        0.93       -0.10      4.42 o 
   1   4  12        0.82        2.62      5.11 o 
  -4   5  12        0.38        0.03      6.40 o 
  -3   5  12        0.26       -5.50      6.32 o 
  -2   5  12        0.91        1.52      6.42 o 
  -1   5  12        1.80        1.82      6.58 o 
  -2   6  12        5.01        5.40      7.76 o 
   1  -8  13        0.14       -6.06      6.06 o 
  -1  -7  13        1.47        3.72      4.22 o 
   0  -7  13        1.17        3.53      4.08 o 
   1  -7  13        0.32       -3.76      3.76 o 
   2  -7  13        1.49        1.95      4.27 o 
  -2  -6  13        5.30        4.63      6.60 o 
  -1  -6  13        0.94       -2.28      3.57 o 
   0  -6  13        6.21        7.00      3.67 o 
   1  -6  13       10.69        6.57      3.73 o 
   2  -6  13        3.07        5.38      4.02 o 
   3  -6  13        1.82       -0.77      5.83 o 
  -3  -5  13        6.52        9.50      4.75 o 
  -2  -5  13        1.40        1.27      3.54 o 
  -1  -5  13        0.04       -3.41      3.41 o 
   0  -5  13        3.19        5.40      3.54 o 
   1  -5  13       66.04       70.59      5.47 o 
   2  -5  13       13.46       15.67      4.97 o 
   3  -5  13       36.24       40.26      7.25 o 
  -4  -4  13       15.20       14.40      4.68 o 
  -3  -4  13       19.18       25.99      5.51 o 
  -2  -4  13        0.03       -0.84      3.12 o 
  -1  -4  13       12.80        9.39      3.53 o 
   0  -4  13        2.38       -1.30      2.88 o 
   1  -4  13       11.12       13.97      3.75 o 
   2  -4  13       83.15       91.04     10.59 o 
   3  -4  13        8.35        8.74      5.94 o 
  -4  -3  13        4.95        6.37      3.99 o 
  -3  -3  13        6.77        9.29      3.66 o 
  -2  -3  13      176.65      156.32      6.55 o 
  -1  -3  13        0.03       -2.48      2.48 o 
   0  -3  13        2.46        2.94      2.82 o 
   1  -3  13        7.54        9.22      3.43 o 
   2  -3  13        4.14        4.65      5.32 o 
   3  -3  13        0.25       -4.73      4.73 o 
  -4  -2  13        7.33        8.16      3.70 o 
  -3  -2  13        0.06       -1.49      2.98 o 
  -2  -2  13        1.48        1.32      2.71 o 
  -1  -2  13        6.54        3.65      2.70 o 
   0  -2  13      113.43      113.58      5.68 o 
   1  -2  13       22.50       22.51      3.65 o 
   2  -2  13        8.95       11.72      5.19 o 
   3  -2  13        6.14       14.08      5.88 o 
  -5  -1  13       10.55        6.84      6.63 o 
  -4  -1  13        4.98        6.22      3.44 o 
  -3  -1  13       11.58       10.71      3.32 o 
  -2  -1  13      175.85      162.91     14.74 o 
  -1  -1  13       15.73       14.89      3.23 o 
   0  -1  13       26.66       29.80      3.68 o 
   1  -1  13        7.52        6.40      2.91 o 
   2  -1  13        0.17       -1.54      4.27 o 
   3  -1  13        0.56        8.20      5.65 o 
  -5   0  13        2.06        4.42      5.88 o 
  -4   0  13        5.50        0.11      3.18 o 
  -3   0  13        3.27        0.65      2.85 o 
  -2   0  13        5.03        4.36      2.77 o 
  -1   0  13       93.04       93.76      5.28 o 
   0   0  13       39.68       38.35      4.65 o 
   1   0  13        8.35       15.42      5.27 o 
   2   0  13        3.91        9.23      5.40 o 
   3   0  13        4.61        4.96      6.09 o 
  -5   1  13       21.25       23.00      7.02 o 
  -4   1  13       13.03       17.53      5.91 o 
  -3   1  13        2.80        2.70      3.14 o 
  -2   1  13       27.12       38.69      3.46 o 
  -1   1  13       64.23       65.21      7.88 o 
   0   1  13       27.93       33.87      6.85 o 
   1   1  13        5.15        2.49      4.81 o 
   2   1  13       35.71       47.48      7.33 o 
  -5   2  13        0.92        0.67      6.22 o 
  -4   2  13        3.34        4.88      5.22 o 
  -3   2  13        0.28       -0.93      5.09 o 
  -2   2  13       27.97       22.55      3.92 o 
  -1   2  13        7.28        7.73      3.46 o 
   0   2  13        6.72        4.43      3.38 o 
   1   2  13       24.87       29.87      6.40 o 
   2   2  13        1.55        0.31      4.93 o 
  -5   3  13        3.35       -0.75      5.88 o 
  -4   3  13        0.89        1.52      5.65 o 
  -3   3  13        0.86        3.13      5.58 o 
  -2   3  13      164.51      196.20     11.00 o 
  -1   3  13        1.13       -2.23      3.24 o 
   0   3  13       14.94       15.14      5.06 o 
   1   3  13        0.93       -2.29      4.78 o 
  -4   4  13        0.47        0.18      6.63 o 
  -3   4  13        2.57        4.42      6.50 o 
  -2   4  13        4.68       -0.46      5.96 o 
  -1   4  13        3.13        6.22      6.22 o 
   0   4  13        6.71       10.23      5.53 o 
  -3   5  13        2.52        4.29      7.17 o 
  -2   5  13       13.40       20.41      8.12 o 
  -1   5  13        6.68        2.44      7.32 o 
  -1  -7  14        0.53       -2.65      4.32 o 
   0  -7  14        1.53       -2.91      4.25 o 
   1  -7  14        0.18       -1.88      4.20 o 
  -2  -6  14        1.00       -2.32      3.92 o 
  -1  -6  14        0.66       -1.26      3.91 o 
   0  -6  14        0.55        1.18      4.00 o 
   1  -6  14       22.97       29.39      4.84 o 
   2  -6  14        2.13        5.17      4.23 o 
  -3  -5  14        0.13        3.53      4.39 o 
  -2  -5  14        6.65        8.83      3.89 o 
  -1  -5  14        0.04        1.96      3.42 o 
   0  -5  14        0.74       -2.64      3.41 o 
   1  -5  14        4.90        6.07      3.71 o 
   2  -5  14        1.36        0.74      3.77 o 
   3  -5  14        1.18       -0.57      6.50 o 
  -3  -4  14        4.75        5.18      3.85 o 
  -2  -4  14        0.25       -2.56      5.47 o 
  -1  -4  14       11.23       15.78      3.99 o 
   0  -4  14        9.64        7.59      3.55 o 
   1  -4  14        9.31       11.60      3.66 o 
   2  -4  14        1.91        4.83      5.50 o 
   3  -4  14        1.54       -0.75      5.86 o 
  -4  -3  14        4.90       10.26      8.49 o 
  -3  -3  14        1.53       -3.17      3.31 o 
  -2  -3  14        0.80       -0.74      3.16 o 
  -1  -3  14        4.79        3.85      3.40 o 
   0  -3  14       91.34       94.97      5.97 o 
   1  -3  14       15.85       19.15      4.99 o 
   2  -3  14       54.25       58.81      7.64 o 
   3  -3  14        1.82        4.70      5.73 o 
  -4  -2  14       15.69       21.54      4.43 o 
  -3  -2  14        2.40       -0.07      3.13 o 
  -2  -2  14       14.05       14.65      3.69 o 
  -1  -2  14        2.10        1.38      3.03 o 
   0  -2  14       32.52       35.13      4.20 o 
   1  -2  14      101.00      110.20      6.97 o 
   2  -2  14        7.34        5.58      5.60 o 
   3  -2  14        3.71        6.24      5.83 o 
  -4  -1  14        2.01        2.75      3.52 o 
  -3  -1  14       90.31       76.79      5.87 o 
  -2  -1  14        2.19        1.45      3.04 o 
  -1  -1  14        0.27       -2.15      2.77 o 
   0  -1  14        4.92        2.52      2.99 o 
   1  -1  14        4.78        5.76      5.06 o 
   2  -1  14        2.05        1.31      5.24 o 
   3  -1  14        2.11        8.79      6.09 o 
  -4   0  14        1.69        4.70      5.58 o 
  -3   0  14        1.66       -1.79      4.14 o 
  -2   0  14        2.89       -1.83      3.74 o 
  -1   0  14       91.37       90.88      5.64 o 
   0   0  14       29.61       35.36      4.79 o 
   1   0  14        5.41        3.55      5.17 o 
   2   0  14        6.64       11.31      5.65 o 
  -4   1  14        5.09        1.23      5.40 o 
  -3   1  14       53.92       56.61      5.08 o 
  -2   1  14       15.12       16.88      6.36 o 
  -1   1  14        8.72        9.51      3.57 o 
   0   1  14        6.84        7.93      3.62 o 
   1   1  14        0.05        4.45      4.99 o 
   2   1  14        0.02        1.41      5.47 o 
  -4   2  14        0.04        1.03      6.19 o 
  -3   2  14        0.46       -4.24      5.65 o 
  -2   2  14       38.07       42.52      4.79 o 
  -1   2  14       17.13       19.11      5.09 o 
   0   2  14        2.05        4.93      5.04 o 
   1   2  14        3.20       -0.15      5.47 o 
  -4   3  14        0.14       -4.03      5.65 o 
  -3   3  14       10.50        2.90      6.63 o 
  -2   3  14       33.05       37.07      7.69 o 
  -1   3  14        7.17        6.49      3.87 o 
   0   3  14        1.07        2.90      5.06 o 
  -3   4  14        4.76       -1.93      7.09 o 
  -2   4  14        3.70        8.69      6.99 o 
  -1   4  14        2.14       -1.64      6.71 o 
  -1  -6  15        1.10       -1.51      4.33 o 
   0  -6  15        0.24        2.44      4.27 o 
   1  -6  15        0.00       -0.30      4.36 o 
  -2  -5  15        0.48       -1.09      4.18 o 
  -1  -5  15        5.61        6.82      4.08 o 
   0  -5  15        0.18       -0.98      3.73 o 
   1  -5  15        0.53        0.06      3.94 o 
   2  -5  15        0.30        3.01      5.99 o 
  -3  -4  15        2.13       -1.76      4.06 o 
  -2  -4  15        0.44        1.18      3.75 o 
  -1  -4  15        2.69       -0.56      3.47 o 
   0  -4  15       24.97       41.85      5.33 o 
   1  -4  15        3.98        4.35      4.06 o 
   2  -4  15       22.53       21.28      6.73 o 
  -3  -3  15        8.39        4.57      3.77 o 
  -2  -3  15        0.78       -1.83      3.22 o 
  -1  -3  15        0.36        0.20      3.34 o 
   0  -3  15        8.56       10.73      3.75 o 
   1  -3  15        1.21       -1.97      4.48 o 
   2  -3  15        6.07       10.84      6.27 o 
  -4  -2  15        2.02        3.96      4.17 o 
  -3  -2  15        0.09       -1.20      4.65 o 
  -2  -2  15        8.16       12.76      3.93 o 
  -1  -2  15        5.47        2.29      3.26 o 
   0  -2  15       14.73       23.79      4.19 o 
   1  -2  15        1.45       -2.24      5.19 o 
   2  -2  15        0.40       -4.03      5.52 o 
  -4  -1  15        0.31       -2.91      3.84 o 
  -3  -1  15        2.63        3.53      3.72 o 
  -2  -1  15        3.82        3.19      3.18 o 
  -1  -1  15       57.37       64.96     11.62 o 
   0  -1  15        9.94        6.97      3.57 o 
   1  -1  15       38.57       51.70      7.20 o 
   2  -1  15        6.11        2.98      5.45 o 
  -4   0  15        2.81        5.42      4.20 o 
  -3   0  15        8.26        7.39      3.80 o 
  -2   0  15        1.22       -0.33      3.51 o 
  -1   0  15       39.03       41.24      4.59 o 
   0   0  15       63.08       63.26      5.45 o 
   1   0  15        4.08       -3.44      4.73 o 
   2   0  15        1.80       -1.88      5.45 o 
  -4   1  15       26.91       35.73      7.81 o 
  -3   1  15        4.09        7.97      6.14 o 
  -2   1  15        0.11        2.19      3.60 o 
  -1   1  15        1.10        0.69      3.61 o 
   0   1  15        1.75        6.00      4.06 o 
   1   1  15        3.10        3.31      5.68 o 
  -4   2  15        0.77        3.55      6.58 o 
  -3   2  15        0.75        3.96      6.27 o 
  -2   2  15       46.12       52.01      5.48 o 
  -1   2  15       19.31       18.89      4.65 o 
   0   2  15        3.12        0.18      5.01 o 
  -3   3  15        7.94        9.07      7.43 o 
  -2   3  15        2.35        4.86      6.96 o 
  -1   3  15        3.11        4.55      4.27 o 
  -1  -5  16        7.56        6.33      5.56 o 
   0  -5  16       17.47       29.31      5.01 o 
   1  -5  16       55.39       58.54      6.04 o 
  -2  -4  16        7.85        3.40      4.07 o 
  -1  -4  16        0.02        1.51      6.18 o 
   0  -4  16        0.51        4.08      4.14 o 
   1  -4  16        0.45        1.70      4.83 o 
  -3  -3  16        0.40       -3.63      4.13 o 
  -2  -3  16        5.92        3.93      3.98 o 
  -1  -3  16        0.05       -2.49      3.55 o 
   0  -3  16        3.77        3.79      4.27 o 
   1  -3  16        2.38       -3.53      3.95 o 
  -3  -2  16        0.63       -2.41      3.79 o 
  -2  -2  16        5.96        9.92      4.10 o 
  -1  -2  16       13.87       18.17      4.14 o 
   0  -2  16        4.60        8.07      3.90 o 
   1  -2  16       24.87       35.42      7.38 o 
  -3  -1  16        0.90        8.19      4.15 o 
  -2  -1  16        0.02       -2.21      3.71 o 
  -1  -1  16        5.85        0.67      3.53 o 
   0  -1  16        0.58        3.04      3.73 o 
   1  -1  16        4.62        8.25      6.53 o 
  -3   0  16        2.55        4.19      4.05 o 
  -2   0  16        2.03       -1.12      3.53 o 
  -1   0  16        9.55       14.40      4.14 o 
   0   0  16        1.02        1.49      3.69 o 
   1   0  16        0.03        5.22      6.17 o 
  -3   1  16        2.20       -0.26      6.48 o 
  -2   1  16       17.88       19.19      5.28 o 
  -1   1  16        4.28       -2.38      4.09 o 
   0   1  16       13.04       20.46      6.71 o 
  -3   2  16        0.82       -1.80      6.76 o 
  -2   2  16       23.89       32.34      8.41 o 
  -1   2  16       19.90       18.14      4.93 o 
  -1  -4  17        5.53        7.56      4.80 o 
   0  -4  17        0.64        4.02      4.60 o 
  -2  -3  17       11.68       12.10      4.61 o 
  -1  -3  17       17.90       26.99      5.76 o 
   0  -3  17       56.97       67.52      6.20 o 
  -2  -2  17        0.09       -2.82      4.21 o 
  -1  -2  17        1.68        8.17      4.45 o 
   0  -2  17        0.24        5.80      4.21 o 
  -2  -1  17        0.00        0.13      4.14 o 
  -1  -1  17        2.24        0.83      4.08 o 
   0  -1  17        5.13        1.67      4.11 o 
  -2   0  17        3.96        4.93      4.27 o 
  -1   0  17        2.70        2.01      4.02 o 
                                                 
